# Supplementary material for: A short peptide derived from late embryogenesis abundant proteins enhances acid tolerance in Escherichia coli via modulation of two‐component regulatory systems
Source: FEBS J. 2025 Sep 27;293(3):781–805. doi: 10.1111/febs.70268 (PMC12871917; doi:10.1111/febs.70268)
Supplement: Supplementary file 1 — Table S1. Summary of differentially expressed genes (DEGs), categorised by functional groups. [file FEBS-293-781-s003.xlsx]

## Sheet: Table S1
Aliases	Query_id	Uniprot_id	Gene_name	log2FoldChange	padj	Ensembel_id	function				Summary of upregulated and downregulated genes
ECD_10023	ACT42605.1	P03043	cII	3.71742	5.53e-223	Not Found	#N/A			Up
ECD_10013	ACT42595.1	P03698	recT	3.78098	1.48e-205	Not Found	Recombination protein BET
ECD_10008	ACT42590.1	P03756	ea22	3.64861	2.13e-177	Not Found	#N/A
ECD_00298	ACT42197.1	P00722	lacZ	3.79195	1.91e-162	b0344	Belongs to the glycosyl hydrolase 2 family
ECD_10016	ACT42598.1	P03044	cIII	3.84517	4.3e-135	Not Found	#N/A
ECD_03888	ACT45680.1	B1IUN6	aceK	3.04835	3.58e-126	Not Found	Bifunctional enzyme which can phosphorylate or dephosphorylate isocitrate dehydrogenase (IDH) on a specific serine residue. This is a regulatory mechanism which enables bacteria to bypass the Krebs cycle via the glyoxylate shunt in response to the source of carbon. When bacteria are grown on glucose, IDH is fully active and unphosphorylated, but when grown on acetate or ethanol, the activity of I…
ECD_10012	ACT42594.1	P03697	exo	3.71317	2e-116	Not Found	Exonuclease
ECD_00725	ACT42584.1	P46130	ybhC	2.58662	9.87e-115	b0772	Pectinesterase
ECD_10005	ACT42587.1	P03699	xis	4.02408	2.01e-110	Not Found	#N/A
ECD_10014	ACT42596.1	P03702	gam	3.9919	1.77e-104	Not Found	#N/A
ECD_10024	ACT42606.1	P03688	VRPO_LAMBD Replication protein	3.49021	6.33e-98	Not Found	Capsid scaffolding
ECD_10019	ACT42601.1	#N/A	Not Found	3.69713	1.14e-96	Not Found	#N/A
ECD_00297	ACT42196.1	P02920	lacY	3.45987	6.23e-95	b0343	Responsible for transport of beta-galactosides into the cell, with the concomitant import of a proton (symport system). Can transport lactose, melibiose, lactulose or the analog methyl- 1-thio-beta,D-galactopyranoside (TMG), but not sucrose or fructose. The substrate specificity is directed toward the galactopyranosyl moiety of the substrate
ECD_10010	ACT42592.1	#N/A	Not Found	3.79104	1.74e-92	Not Found	DUF1382 family protein
ECD_10015	ACT42597.1	P03758	kil	3.68723	1.76e-92	Not Found	#N/A
ECD_10020	ACT42602.1	P07243	REGN-BPPH3	3.69256	3.85e-89	Not Found	#N/A
ECD_10009	ACT42591.1	#N/A	Not Found	3.8314	4.08e-88	Not Found	#N/A
ECD_10018	ACT42600.1	P03703	ral	3.80493	4.16e-86	Not Found	#N/A
ECD_10025	ACT42607.1	P03689	VRPP_LAMBD	3.39479	3.08e-84	Not Found	#N/A
ECD_10017	ACT42599.1	P68658	ea10	3.60889	1.37e-82	Not Found	Protein of unknown function (DUF2528)
ECD_01362	ACT43246.1	P25907	ydbD	2.77362	3.1e-81	b1407	Protein of unknown function (DUF2773)
ECD_10028	ACT42610.1	P03773	Y64_LAMBDA	2.56886	4.25e-79	Not Found	Putative uncharacterized protein ORF64
ECD_10022	ACT42604.1	P09964	cro	3.88827	4.24e-76	Not Found	DNA-binding transcriptional regulator Cro
ECD_10026	ACT42608.1	P03772	ren	3.25954	6.3e-75	Not Found	#N/A
ECD_10034	ACT42616.1	P64435	YBCW	3.50267	3.97e-73	b0559	#N/A
ECD_00827	ACT42722.1	P21320	DINIR	4.71488	2.3e-70	Not Found	#N/A
ECD_10004	ACT42586.1	P00573	RPOL_BPT7	2.21638	1.87e-65	Not Found	T7 RNA polymerase
ECD_10033	ACT42615.1	P77598	YBCV	3.21263	3.16e-65	b0558	Uncharacterized protein YbcV
ECD_02078	ACT43902.1	Q3Z057	mglA	3.27991	4.35e-64	Not Found	Part of the ABC transporter complex MglABC involved in galactose methyl galactoside import. Responsible for energy coupling to the transport system
ECD_10027	ACT42609.1	P03047	REGQ_LAMBD	3.06226	3.65e-63	Not Found	Antitermination protein Q
ECD_00706	ACT42581.1	P0AAV7	ybgS	2.07441	4.34e-63	Not Found	YbgS-like protein
ECD_02166	ACT43989.1	P08194	glpT	2.52783	8.71e-60	b2240	glycerol-phosphate:inorganic phosphate antiporter activity
ECD_00690	ACT42565.1	P54745	mngA	2.77118	1.12e-58	b0731	ECOLI PTS system 2-O-alpha-mannosyl-D-glycerate-specific EIIABC component
ECD_10030	ACT42612.1	P03706	ENLYS_LAMBD	3.06065	2.38e-56	Not Found	Endolysin OS=Escherichia phage lambda
ECD_02077	ACT43901.1	P23200	mglC	2.38442	1.7e-54	b2148	the binding-protein-dependent transport system
ECD_10011	ACT42593.1	#N/A	Not Found	3.54335	5.93e-53	Not Found	#N/A
ECD_02828	ACT44633.1	P24584	KPSM5	2.73913	4.77e-52	Not Found	ECOLX Polysialic acid transport protein KpsM
ECD_00741	ACT42642.1	P12995	bioA	2.70026	3.34e-51	b0774	Catalyzes the transfer of the alpha-amino group from S- adenosyl-L-methionine (SAM) to 7-keto-8-aminopelargonic acid (KAPA) to form 7,8-diaminopelargonic acid (DAPA). It is the only animotransferase known to utilize SAM as an amino donor
ECD_10036	ACT42618.1	P03708	A	3.27424	1.69e-50	Not Found	Phage terminase large subunit (GpA)
ECD_10006	ACT42588.1	#N/A	Not Found	3.56198	1.73e-50	Not Found	#N/A
ECD_00462	ACT42361.1	B6I0G2	allB	2.06748	3.32e-50	Not Found	Catalyzes the reversible hydrolysis of the amide bond within dihydroorotate. This metabolic intermediate is required for the biosynthesis of pyrimidine nucleotides
ECD_04141	ACT45928.1	P39352	yjhB	3.19718	1.7e-49	b4279	carboxylic acid transmembrane transporter activity
ECD_01056	ACT42951.1	P0AB33	bssS	2.23169	5.74e-49	b1060	Represses biofilm formation in M9C glu and LB glu media but not in M9C and LB media. Seems to act as a global regulator of several genes involved in catabolite repression and stress response and regulation of the uptake and export of signaling pathways. Could be involved the regulation of indole as well as uptake and export of AI-2 through a cAMP-dependent pathway
ECD_10056	ACT42638.1	P03764	Not Found	2.96616	5.57e-48	Not Found	FIBER_LAMBD Tail fiber protein
ECD_00992	ACT42887.1	P0A981	cspG	3.07676	4.46e-47	Not Found	nucleic acid-templated transcription
ECD_10035	ACT42617.1	P03707	nu1	3.26652	1.01e-45	Not Found	LAMBD Terminase small subunit
ECD_10047	ACT42629.1	P03734	G	3.21949	1.66e-45	Not Found	LAMBD Tail assembly protein G
ECD_00744	ACT42645.1	P12999	bioC	2.35566	8.39e-45	b0777	Converts the free carboxyl group of a malonyl-thioester to its methyl ester by transfer of a methyl group from S-adenosyl- L-methionine (SAM). It allows to synthesize pimeloyl-ACP via the fatty acid synthetic pathway
ECD_00754	ACT42655.1	P75769	ybhM	3.07513	5.8e-44	b0787	Belongs to the BI1 family
ECD_01568	ACT43426.1	Q3Z1V2	mdtI	2.59035	4.8e-43	Not Found	Catalyzes the excretion of spermidine
ECD_00296	ACT42195.1	P07464	lacA	3.16188	1.98e-42	b0342	May assist cellular detoxification by acetylating non- metabolizable pyranosides, thereby preventing their reentry into the cell
ECD_10053	ACT42635.1	P03730	I	3.0754	5.16e-42	Not Found	LAMBD Tail tip assembly protein I
ECD_10054	ACT42636.1	P03749	J	2.97773	2.44e-41	Not Found	LAMBD Tip attachment protein J
ECD_10044	ACT42626.1	P03731	Z	3.10526	6.66e-41	Not Found	LAMBD Tail completion protein Z
ECD_10048	ACT42630.1	P03735	T	3.31569	8.31e-41	Not Found	LAMBD Tail assembly protein GT
ECD_10050	ACT42632.1	P03737	M	2.85293	5.95e-40	Not Found	LAMBD Tail tip protein M
ECD_01026	ACT42921.1	P69434	pgaA	3.09717	8.47e-40	b1024	Exports the biofilm adhesin polysaccharide poly-beta- 1,6-N-acetyl-D-glucosamine (PGA) across the outer membrane. The PGA transported seems to be partially N-deacetylated since N- deacetylation of PGA by PgaB is needed for PGA export through the PgaA porin
ECD_10051	ACT42633.1	P03738	L	2.99525	1.08e-39	Not Found	LAMBD Tail tip protein L
ECD_03233	ACT45036.1	P45550	yhfX	2.7278	2.24e-39	b3381	Alanine racemase, N-terminal domain
ECD_10043	ACT42625.1	P03714	Fii	3.15573	4.95e-39	Not Found	LAMBD Head-tail connector protein FII
ECD_00283	ACT42182.1	P75693	yahN	2.37186	8.17e-39	b0328	amino acid transmembrane transporter activity
ECD_10042	ACT42624.1	P03709	Fi	3.15673	1.95e-38	Not Found	LAMBD DNA-packaging protein FI
ECD_03544	ACT45340.1	P04846	nlpA	2.90473	9.66e-38	b3661	ECOLI Lipoprotein 28
ECD_10049	ACT42631.1	P03736	H (tmp)	3.05977	4.34e-37	Not Found	LAMBD Tape measure protein
ECD_10046	ACT42628.1	P03733	V	3.18675	6.29e-37	Not Found	LAMBD Tail tube protein
ECD_10052	ACT42634.1	P03729	K	3.11139	1.44e-36	Not Found	LAMBD Tail tip assembly protein K
ECD_03394	ACT45194.1	P0AEF8	dppB	3.30256	3.24e-36	b3543	probably responsible for the translocation of the substrate across the membrane, Amino acid exporter for proline, lysine, glutamate, homoserine; Putative cytochrome subunit of dehydrogenase.
ECD_10029	ACT42611.1	P03705	S	2.73151	4.63e-36	Not Found	LAMBD Antiholin
ECD_01023	ACT42918.1	P69432	pgaD	2.6131	4.96e-36	b1021	ECOLI Biofilm PGA synthesis protein
ECD_00850	ACT42745.1	P10312	Not Found	2.40041	1.28e-35	Not Found	Probable baseplate hub protein
ECD_10055	ACT42637.1	P03701	lom	2.50378	7.67e-35	Not Found	LAMBD Outer membrane protein lom
ECD_10038	ACT42620.1	P03710	B	3.15782	1.15e-34	Not Found	LAMBD Portal protein B
ECD_10039	ACT42621.1	P03711	C	3.02428	1.95e-34	Not Found	LAMBD Capsid assembly protease C
ECD_01024	ACT42919.1	P75905	pgaC	2.96267	2.4e-34	b1022	N-acetylglucosaminyltransferase that catalyzes the polymerization of single monomer units of UDP-N- acetylglucosamine to produce the linear homopolymer poly-beta-1,6- N-acetyl-D-glucosamine (PGA), a biofilm adhesin polysaccharide
ECD_00756	ACT42657.1	P0AA84	clsB	2.28759	3.65e-34	b0789	Catalyzes the phosphatidyl group transfer from one phosphatidylglycerol molecule to another to form cardiolipin (CL) (diphosphatidylglycerol) and glycerol
ECD_00246	ACT42145.1	P0AAA1	yagU	2.98794	1.09e-33	b0287	response to acidic pH Inner membrane protein YagU
ECD_10045	ACT42627.1	P03732	U	2.93568	3.79e-33	Not Found	LAMBD Tail tube terminator protein
ECD_10040	ACT42622.1	P03712	D	2.7192	7.78e-32	Not Found	LAMBD Capsid decoration protein
ECD_00783	ACT42684.1	#N/A	Not Found	2.30542	1.51e-31	Not Found	#N/A
ECD_10041	ACT42623.1	P03713	E	2.82352	1.57e-31	Not Found	LAMBD Major capsid protein
ECD_03084	ACT44888.1	P59699	nanT	2.5511	2.4e-31	Not Found	Sialic acid transporter Major facilitator Superfamily
ECD_00755	ACT42656.1	P75770	ybhN	2.71832	6.4e-31	b0788	Lysylphosphatidylglycerol synthase TM region
ECD_10037	ACT42619.1	P68659	W	3.0226	7.66e-31	Not Found	ECOL6 Lambda prophage-derived head-to-tail joining protein W
ECD_02533	ACT44352.1	P14175	proV	3.00083	1.32e-30	b2677	glycine, betaine
ECD_01364	ACT43248.1	P76091	ynbB	3.71502	2.33e-30	b1409	peptidoglycan-based cell wall biogenesis
ECD_03267	ACT45070.1	P39835	gntT	2.0801	2.93e-30	b3415	High-affinity gluconate transporter
ECD_03082	ACT44886.1	B1IQQ7	nanK	2.01155	4.14e-30	Not Found	Belongs to the ROK (NagC XylR) family. NanK subfamily
ECD_10031	ACT42613.1	P00726	Rz	2.04869	5.77e-30	Not Found	LAMBD Spanin, inner membrane subunit
ECD_03431	ACT45230.1	P37676	yiaO	3.26468	1.72e-29	b3579	Part of the tripartite ATP-independent periplasmic (TRAP) transport system YiaMNO involved in the uptake of 2,3- diketo-L-gulonate. This protein specifically binds 2,3-diketo-L- gulonate. Is not able to bind either L-ascorbate or dehydroascorbate
ECD_01278	ACT43166.1	P37906	puuB	2.40933	3.83e-29	b1301	putrescine catabolic process
ECD_00745	ACT42646.1	P13000	bioD	2.53544	2.58e-28	b0778	Catalyzes a mechanistically unusual reaction, the ATP- dependent insertion of CO2 between the N7 and N8 nitrogen atoms of 7,8-diaminopelargonic acid (DAPA) to form an ureido ring
ECD_00848	ACT42743.1	P33227	Not Found	2.36875	3.2e-28	Not Found	Putative uncharacterized protein StfE
ECD_01882	ACT43736.1	P31658	hchA	2.08873	6.73e-28	b1967	Protein and nucleotide deglycase that catalyzes the deglycation of the Maillard adducts formed between amino groups of proteins or nucleotides and reactive carbonyl groups of glyoxals. Thus, functions as a protein deglycase that repairs methylglyoxal- and glyoxal-glycated proteins, and releases repaired proteins and lactate or glycolate, respectively. Deglycates cysteine, arginine and lysine resi…
ECD_00461	ACT42360.1	P75712	ybbW	3.14682	7.8e-28	b0511	Allantoin transport protein
ECD_02481	ACT44300.1	P0AEX4	kgtP	2.3258	7.91e-28	Not Found	transporter
ECD_02135	ACT43958.1	P0AAL0	napF	2.08675	1.16e-27	b2208	ferredoxin-type protein NapF
ECD_00459	ACT42358.1	P77161	glxR	2.82207	1.3e-27	b0509	2-hydroxy-3-oxopropionate reductase
ECD_03083	ACT44887.1	P59442	nanE	2.49065	2.09e-27	Not Found	Converts N-acetylmannosamine-6-phosphate (ManNAc-6-P) to N-acetylglucosamine-6-phosphate (GlcNAc-6-P)
ECD_00819	ACT42720.1	Q8FJJ0	ENDPH	3.44665	2.99e-27	Not Found	Probable replication endonuclease from prophage-like region						*
ECD_00826	ACT42721.1	#N/A	Not Found	4.1305	3.22e-27	Not Found	#N/A
ECD_00302	ACT42201.1	Q3Z586	mhpB	2.25153	6.09e-27	Not Found	Catalyzes the non-heme iron(II)-dependent oxidative cleavage of 2,3-dihydroxyphenylpropionic acid and 2,3- dihydroxicinnamic acid into 2-hydroxy-6-ketononadienedioate and 2- hydroxy-6-ketononatrienedioate, respectively
ECD_01569	ACT43427.1	Q3Z1V3	mdtJ	2.68706	1.08e-26	Not Found	Catalyzes the excretion of spermidine
ECD_00743	ACT42644.1	B1IXJ2	bioF	2.71262	2.15e-26	Not Found	Catalyzes the decarboxylative condensation of pimeloyl- acyl-carrier protein and L-alanine to produce 8-amino-7- oxononanoate (AON), acyl-carrier protein , and carbon dioxide
ECD_01363	ACT43247.1	P76090	ynbA	3.07703	2.22e-26	b1408	phosphotransferase activity, for other substituted phosphate groups
ECD_02035	ACT43859.1	#N/A	Not Found	2.05313	1.06e-25	Not Found	#N/A
ECD_02827	ACT44632.1	P24586	kpst	2.69941	1.16e-25	Not Found	Polysialic acid transport ATP-binding protein KpsT
ECD_02552	ACT44371.1	P56579	srlA	2.53609	1.32e-25	b2702	PTS system glucitol sorbitol-specific
ECD_00253	ACT42152.1	P71301	ecpR	3.0643	1.45e-25	b0294	HTH-type transcriptional regulator EcpR
ECD_03393	ACT45193.1	P0AEG1	dppC	3.10362	1.2e-24	b3542	probably responsible for the translocation of the substrate across the membrane
ECD_00742	ACT42643.1	Q3Z409	bioB	2.27705	1.21e-24	Not Found	Catalyzes the conversion of dethiobiotin (DTB) to biotin by the insertion of a sulfur atom into dethiobiotin via a radical- based mechanism
ECD_03279	ACT45081.1	Q8DZV4	sphX	3.01234	1.75e-24	Not Found	Phosphate-binding protein
ECD_02036	ACT43860.1	#N/A	Not Found	2.24332	2.52e-24	Not Found	#N/A
ECD_10057	ACT42639.1	P03764	Not Found	2.17091	2.66e-24	Not Found	LAMBD Tail fiber protein
ECD_04142	ACT45929.1	P39353	yjhC	2.12342	2.79e-24	b4280	cellular response to DNA damage stimulus
ECD_01886	ACT43740.1	B1IZU1	yedY	2.52807	7.2e-24	Not Found	methionine sulfoxide reductase system (msrpq) repairs the oxidized periplasmic proteins
ECD_01584	ACT43442.1	Q47706	uidC	2.43054	1.24e-23	b1615	Enhances the activity of the UidB (GusB) glucuronide transporter, on its own however it has no transport activity. Glucuronide transport does not occur in strain K12 due to a variant at position 100 of the UidB (GusB, AC P0CE44, AC P0CE45) protein
ECD_00828	ACT42723.1	P21321	Not Found	2.05529	1.63e-23	Not Found	ECOLX Protein ORFg in retron Ec67
ECD_01277	ACT43165.1	P23883	puuC	2.2021	5.65e-23	b1300	Involved in the biosynthesis of the osmoprotectant glycine betaine. Catalyzes the reversible oxidation of betaine aldehyde to the corresponding acid
ECD_00481	ACT42380.1	P77249	sfmC	4.06817	1.01e-22	b0531	Part of the sfmACDHF fimbrial operon. Could contribute to adhesion to various surfaces in specific environmental niches. Increases adhesion to eukaryotic T24 bladder epithelial cells in the absence of fim genes
ECD_03906	ACT45697.1	P0AEX9	malE	2.13452	1.15e-22	b4034	Involved in the high-affinity maltose membrane transport system MalEFGK. Initial receptor for the active transport of and chemotaxis toward maltooligosaccharides
ECD_00849	ACT42744.1	P03014	Not Found	2.51012	2.47e-22	b1158	Serine recombinase PinE
ECD_00138	ACT42039.1	P33129	htrE	2.05208	3.48e-22	b0139	outer membrane usher protein
ECD_01286	ACT43174.1	P76041	ycjM	2.31906	4.99e-22	b1309	Catalyzes the reversible phosphorolysis of glucosylglycerate into alpha-D-glucose 1-phosphate (Glc1P) and D- glycerate. May be a regulator of intracellular levels of glucosylglycerate, a compatible solute that primarily protects organisms facing salt stress and very specific nutritional constraints. Cannot catalyze the phosphorolysis of sucrose
ECD_04176	ACT45958.1	P39370	nanS	2.10739	6.45e-22	b4309	Probably catalyzes the hydrolysis of the 9-O-acetyl group of 9-O-acetyl-N-acetylneuraminate (Neu5,9Ac2). Is required for growth of E.coli on Neu5,9Ac2, an alternative sialic acid commonly found in mammalian host mucosal sites, in particular in the human intestine
ECD_03430	ACT45229.1	P37675	yiaN	2.0664	6.8e-22	b3578	2,3-diketo-L-gulonate TRAP transporter large permease protein YiaN
ECD_01120	ACT43014.1	P75962	ymfA	2.65724	9.42e-22	b1122	Protein of unknown function (DUF3592)
ECD_01025	ACT42920.1	P75906	pgaB	2.74191	2.46e-21	b1023	Catalyzes the N-deacetylation of poly-beta-1,6-N-acetyl- D-glucosamine (PGA), a biofilm adhesin polysaccharide. N- deacetylation promotes PGA export through the PgaA porin
ECD_00647	ACT42523.1	P37003	ybfGH	3.04151	6.5e-21	Not Found	#N/A
ECD_00757	ACT42658.1	P0AAW4	ybhP	2.09678	2.51e-20	Not Found	Endonuclease/Exonuclease/phosphatase family
ECD_04220	ACT46001.1	P39396	yjiY	3.2586	3.13e-20	b4354	Pyruvate/proton symporter BtsT
ECD_00684	ACT42559.1	P07014	sdhB	3.24162	3.19e-20	b0724	Belongs to the succinate dehydrogenase fumarate reductase iron-sulfur protein family
ECD_00950	ACT42845.1	P75862	zapC	2.05341	6.98e-20	b0946	Contributes to the efficiency of the cell division process by stabilizing the polymeric form of the cell division protein FtsZ. Acts by promoting interactions between FtsZ protofilaments and suppressing the GTPase activity of FtsZ
ECD_00904	ACT42799.1	P75836	ycaN	2.24757	8.64e-20	b0900	sequence-specific DNA binding
ECD_02281	ACT44102.1	P76518	yfdE	2.63497	1.26e-19	b2371	Involved in the catabolism of oxalate and in the adapatation to low pH. ACOCT serves to prime the oxalate-induced acid tolerance response (ATR) cycle by producing substrate for oxalyl-CoA decarboxylase (OXC) and formyl-coenzyme A transferase (FCOCT). Catalyzes the reversible conversion of acetyl-CoA and oxalate to oxalyl-CoA and acetate. It can also use formyl-CoA and oxalate to produce oxalyl-Co…
ECD_03085	ACT44889.1	Q3YX23	nanA	2.91995	1.4e-19	Not Found	Neu5Ac) to form pyruvate and N-acetylmannosamine (ManNAc) via a Schiff base intermediate
ECD_01119	ACT43013.1	P75961	ycfZ	2.21412	3.62e-19	b1121	TPM domain
ECD_02440	ACT44260.1	P77269	yphF	2.34348	8.03e-19	b2548	ABC transporter
ECD_00506	ACT42403.1	P0A9R2	essD	2.64413	1.52e-18	b0554	Lysis protein S homolog from lambdoid prophage
ECD_01502	ACT43379.1	P77228	ydfJ	2.16734	2.02e-18	b1543	Sugar (and other) transporter
ECD_00818	ACT42719.1	P21315	Not Found	3.33998	2.18e-18	Not Found	ECOLX Protein ORFa in retron Ec67
ECD_01219	ACT43109.1	P0AFH6	oppC	2.19861	3.77e-18	b1245	Oligopeptide transport system permease protein OppC
ECD_02853	ACT44657.1	Q46IK3	Not Found	2.76397	4.07e-18	Not Found	PROMT Acyl carrier protein
ECD_04177	ACT45959.1	P39371	nanM	2.62583	4.66e-18	b4310	Converts alpha-N-acetylneuranimic acid (Neu5Ac) to the beta-anomer, accelerating the equilibrium between the alpha- and beta-anomers. Probably facilitates sialidase-negative bacteria to compete sucessfully for limited amounts of extracellular Neu5Ac, which is likely taken up in the beta-anomer. In addition, the rapid removal of sialic acid from solution might be advantageous to the bacterium to d…
ECD_01342	ACT43226.1	#N/A	Not Found	2.954	1.74e-17	Not Found	#N/A
ECD_00074	ACT41975.1	B2U279	leuC	2.77936	2.66e-17	Not Found	Catalyzes the isomerization between 2-isopropylmalate and 3-isopropylmalate, via the formation of 2-isopropylmaleate
ECD_02534	ACT44353.1	P14176	proW	2.50486	2.72e-17	b2678	glycine betaine
ECD_00483	ACT42382.1	P75715	sfmH	2.8271	3.85e-17	b0533	Part of the sfmACDHF fimbrial operon. Could contribute to adhesion to various surfaces in specific environmental niches
ECD_03392	ACT45192.1	P0AAG2	dppD	2.61922	4.87e-17	Not Found	Part of the binding-protein-dependent transport system for dipeptides. Probably responsible for energy coupling to the transport system
ECD_00847	ACT42742.1	P09153	tfaE	2.14206	5.2e-17	b1156	Caudovirales tail fibre assembly protein, lambda gpK
ECD_00995	ACT42890.1	P52636	yccM	2.07588	8.15e-17	b0992	Putative electron transport protein YccM
ECD_01343	ACT43227.1	#N/A	Not Found	2.68251	1.06e-16	Not Found	#N/A
ECD_01171	ACT43063.1	P76012	ycgY	2.80875	3.33e-16	b1196	Uncharacterized protein YcgY
ECD_01296	ACT43184.1	P76045	ompG	2.90931	5.72e-16	b1319	Outer membrane protein G
ECD_01742	ACT43596.1	P77704	ydjI	2.37611	1.61e-15	b1773	aldehyde-lyase activity
ECD_00458	ACT42357.1	P30147	hyi	2.04151	4.58e-15	b0508	Catalyzes the reversible isomerization between hydroxypyruvate and 2-hydroxy-3-oxopropanoate (also termed tartronate semialdehyde). Does not catalyze the isomerization of D-fructose to D-glucose or that of D-xylulose to D-xylose. Also does not catalyze racemization of serine, alanine, glycerate or lactate
ECD_01743	ACT43597.1	P77280	ydjJ	2.49931	6.54e-15	b1774	Catalyzes the NAD( )-dependent oxidation of L-threonine to 2-amino-3-ketobutyrate
ECD_00489	ACT42388.1	#N/A	Not Found	2.04013	9.51e-15	Not Found	#N/A
ECD_03887	ACT45679.1	P0A9G6	aceA	3.40319	1.18e-14	b4015	Involved in the metabolic adaptation in response to environmental changes. Catalyzes the reversible formation of succinate and glyoxylate from isocitrate, a key step of the glyoxylate cycle, which operates as an anaplerotic route for replenishing the tricarboxylic acid cycle during growth on fatty acid substrates
ECD_02039	ACT43863.1	#N/A	Not Found	2.04952	3.55e-14	Not Found	#N/A
ECD_00829	ACT42724.1	#N/A	Not Found	2.93301	3.99e-14	Not Found	#N/A
ECD_02819	ACT44624.1	P42218	Not Found	2.27796	1.01e-13	Not Found	#N/A
ECD_00621	ACT42497.1	P0AER5	gltK	2.62627	1.41e-13	b0653	Part of the ABC transporter complex GltIJKL involved in glutamate and aspartate uptake. Probably responsible for the translocation of the substrate across the membrane
ECD_00075	ACT41976.1	P30125	leuB	2.40065	1.79e-13	b0073	Catalyzes the oxidation of 3-carboxy-2-hydroxy-4- methylpentanoate (3-isopropylmalate) to 3-carboxy-4-methyl-2- oxopentanoate. The product decarboxylates to 4-methyl-2 oxopentanoate
ECD_01643	ACT43501.1	P0AAL8	ydhY	2.45531	2.69e-13	Not Found	4 iron, 4 sulfur cluster binding
ECD_03414	ACT45214.1	P0ADJ9	yiaA	2.63543	4.6e-13	Not Found	cellular response to DNA damage stimulus
ECD_01741	ACT43595.1	P77493	ydjH	2.57232	4.96e-13	b1772	Phosphomethylpyrimidine kinase
ECD_00903	ACT42798.1	P75835	ycaM	2.12536	6.19e-13	b0899	transmembrane transporter activity
ECD_00020	ACT41922.1	#N/A	Not Found	2.13378	1.65e-12	Not Found	#N/A
ECD_01143	ACT43037.1	P75995	ycgG	2.03962	2.58e-12	b1168	cyclic-guanylate-specific phosphodiesterase activity							Signaling
ECD_02094	ACT43917.1	P33025	psuG	2.41669	2.74e-12	b2165	Catalyzes the reversible cleavage of pseudouridine 5'- phosphate (PsiMP) to ribose 5-phosphate and uracil. Functions biologically in the cleavage direction, as part of a pseudouridine degradation pathway
ECD_01017	ACT42912.1	P09546	putA	2.58465	1.47e-11	b1014	Oxidizes proline to glutamate for use as a carbon and nitrogen source
ECD_02915	ACT44719.1	P39834	ygiL	2.54007	2.13e-11	b3043	cell adhesion
ECD_01218	ACT43108.1	P0AFH5	oppB	2.37994	2.43e-11	Not Found	probably responsible for the translocation of the substrate across the membrane
ECD_00230	ACT42129.1	Q8X7P0	ykfJ	2.4503	3.56e-11	Not Found	RNA Ligase RTCB
ECD_04052	ACT45841.1	P39295	yjfM	2.13076	6.04e-11	b4185	Protein of unknown function (DUF1190)
ECD_04051	ACT45840.1	P0AF80	yjfL	2.59577	1.02e-10	b4184	Domain of Unknown Function (DUF350)
ECD_00614	ACT42491.1	P77627	ybeR	2.70003	1.22e-10	b0645	Protein of unknown function (DUF1266)
ECD_00137	ACT42038.1	P37018	yadM	2.05461	2.03e-10	b0138	Part of the yadCKLM-htrE-yadVN fimbrial operon. Could contribute to adhesion to various surfaces in specific environmental niches
ECD_01461	ACT43343.1	P77294	ydeR	2.8054	3.28e-10	b1503	#N/A
ECD_00622	ACT42498.1	P0AER3	gltJ	2.17845	4.14e-10	b0654	Part of the ABC transporter complex GltIJKL involved in glutamate and aspartate uptake. Probably responsible for the translocation of the substrate across the membrane
ECD_02642	ACT44459.1	P30744	sdaB	2.15391	5.51e-10	b2797	L-serine dehydratase
ECD_03429	ACT45228.1	P37674	yiaM	3.04977	1.29e-09	b3577	TRAP transporter small permease
ECD_03941	ACT45731.1	P27550	acs	2.86846	1.46e-09	b4069	Acetyl-CoA synthetase (Acs) activates acetate to acetyl-CoA in an ATP-dependent manner
ECD_01463	ACT43345.1	P76137	ydeT	2.72237	1.46e-09	b1505	Usher protein
ECD_00480	ACT42379.1	P0ABW5	sfmA	2.10947	1.5e-09	b0530	Putative Chaperone Usher protein
ECD_01527	ACT43388.1	Q46036	blc	2.45622	1.6e-09	Not Found	CITFR Outer membrane lipoprotein
ECD_01036	ACT42931.1	P0AE95	csgE	2.99089	1.82e-09	b1039	May be involved in the biogenesis of curli organelles
ECD_04185	ACT45966.1	P31697	fimC	2.57284	2.02e-09	b4316	Required for the biogenesis of type 1 fimbriae. Binds and interact with FimH
ECD_00834	ACT42729.1	P25478	Not Found	2.02179	3.52e-09	Not Found	Capsid assembly scaffolding protein
ECD_01658	ACT43515.1	P76196	ydiL	3.2975	9.3e-09	b1689	DNA binding
ECD_01136	ACT43030.1	P75988	ycgX	2.33441	3.31e-08	b1161	Protein of unknown function (DUF1398)
ECD_00993	ACT42888.1	P0AAA5	ymcE	2.13892	7.97e-08	b0991	Putative antitoxin of bacterial toxin-antitoxin system
ECD_04184	ACT45965.1	P39264	fimI	2.0236	1.54e-07	b4315	pilus assembly
ECD_01462	ACT43344.1	P77789	ydeS	2.13938	1.95e-07	b1504	Fimbrial protein
ECD_03288	ACT45090.1	P46859	gntK	2.0127	2.89e-07	b3437	gluconokinase activity
ECD_01147	ACT43040.2	Q3Z2X6	ymgG	2.38362	3.11e-07	Not Found	#N/A
ECD_00510	ACT42407.1	A5A607	ylcL	2.29745	7.25e-07	b4589	Uncharacterized protein YlcI
ECD_00991	ACT42886.1	P0A985	cspH	2.65404	8.34e-07	Not Found	Cold shock-like protein
ECD_03356	ACT45157.1	P0AFV2	yhiD	3.00184	1.75e-06	b3508	Putative magnesium transporter YhiD
ECD_01660	ACT43516.1	P76198	ydiN	2.78124	1.78e-06	b1691	Major Facilitator Superfamily, Inner membrane transport protein YdiN
ECD_01699	ACT43554.1	P76210	ydjO	2.14491	1.79e-06	b1730	Uncharacterized protein YdjO
ECD_02095	ACT43918.1	P30235	psuK	2.38275	2.8e-06	b2166	pseudouridine kinase activity
ECD_03532	ACT45328.1	#N/A	Not Found	2.24188	6.28e-06	Not Found	#N/A
ECD_00135	ACT42036.1	P37016	yadK	2.13697	6.32e-06	b0136	Part of the yadCKLM-htrE-yadVN fimbrial operon. Could contribute to adhesion to various surfaces in specific environmental niches
ECD_04178	ACT45960.1	P69858	nanC	2.08379	8.37e-06	Not Found	Outer membrane channel protein allowing the entry of N- acetylneuraminic acid (Neu5Ac, the most abundant sialic acid on host cell surfaces) into the bacteria
ECD_00650	ACT42526.1	#N/A	Not Found	2.56493	1.15e-05	Not Found	#N/A
ECD_03295	ACT45097.1	P46857	yrhB	2.58899	1.45e-05	b3446	Immunity protein 35
ECD_00258	ACT42157.1	P75685	rclC	2.4349	2.22e-05	b0301	response to hypochlorite
ECD_00281	ACT42180.1	P77393	yahL	2.3037	3.01e-05	b0326	#N/A
ECD_00837	ACT42732.1	Q8LTD0	spanII	2.21509	3.25e-05	Not Found	Probable spanin, outer lipoprotein subunit
ECD_01507	ACT43384.1	#N/A	Not Found	3.31718	8.42e-05	Not Found	#N/A
ECD_02988	ACT44792.1	P11864	yhaC	3.78261	0.000142842	b3121	ECOLI Uncharacterized protein YhaC
ECD_02353	ACT44174.1	P63748	eutS	2.30443	0.000304818	Not Found	May be involved in the formation of a specific microcompartment in the cell in which the metabolism of potentially toxic by-products takes place
ECD_01960	ACT43811.1	P0ACD3	wcaF	2.54355	0.000593152	Not Found	slime layer organization
ECD_01140	ACT43034.1	P75992	ymgA	2.34341	0.000752693	b1165	Probably a connector protein for RcsB C regulation of biofilm formation, providing additional signal input into the two- component signaling pathway. May serve to stimulate biofilm maturation, probably via the Rcs phosphorelay. Mild overexpression at 16 degrees Celsius increases the production of colanic acid, an exopolysaccharide and matrix component, and reduces adhesive curli fimbriae expressi…
ECD_03442	ACT45241.1	P0ADK4	yiaW	2.15264	0.0014469	b3587	Protein of unknown function (DUF3302)
ECD_00460	ACT42359.1	P75711	ybbV	3.13254	0.00157057	Not Found	#N/A	Transcription factor
ECD_00530	ACT42410.1	E0SIS4	Not Found	2.61932	0.00197534	Not Found	#N/A
ECD_03760	ACT45553.1	P76773	ompL	2.35145	0.00256542	b3875	Outer membrane channel protein that allows an efficient diffusion of low-molecular-weight solutes such as small sugars and tetraglycine. However, the specific substrate recognized by the OmpL channel is
ECD_00320	ACT42219.1	#N/A	Not Found	4.90136	0.00367185	Not Found	#N/A
ECD_01324	ACT43210.1	P33230	ydaC	2.33774	0.00391224	b1347	response to antibiotic
ECD_01233	ACT43123.1	P21361	yciG	2.09612	0.00798221	b1259	ECOLI Uncharacterized protein YciG
ECD_00683	ACT42558.1	P0AC41	sdhA	2.63978	0.0095196	b0723	the fumarate reductase is used in anaerobic growth, and the succinate dehydrogenase is used in aerobic growth
ECD_01546	ACT43406.1	#N/A	Not Found	2.05165	0.0128703	Not Found	#N/A
ECD_01325	ACT43211.1	P33229	ralR	2.09095	0.0178293	b1348	ECOLI Endodeoxyribonuclease toxin RalR
ECD_03353	ACT45154.1	P37635	yhiS	2.21357	0.027939	Not Found	Putative uncharacterized protein YhiS
ECD_00482	ACT42381.1	P77468	sfmD	2.03278	8.26e-19		putative outer membrane export usher protein
ECD_01887	ACT43741.1	B2TWL3	yedZ	2.03772	9.26e-19		inner membrane heme subunit for periplasmic YedYZ reductase
ECD_01528	ACT43389.1	Q47274	quuD	2.99158	1.08e-16		antitermination protein Q-like protein from lambdoid prophage DLP12
ECD_03610	ACT45405.1	P07654	pstA	2.03086	8.84e-08		phosphate ABC transporter permease
ECD_03607	ACT45402.1	P11989	bglG	2.01823	9.08e-06		transcriptional antiterminator of the bgl operon
ECD_03005	ACT44809.1	P42909	agaB	2.0065	1.1e-05		N-acetylgalactosamine-specific enzyme IIB component of PTS
ECD_03919	ACT45710.1	P32693	yjbL	3.35586	0.0229		Uncharacterized protein YjbL
ECD_01429	ACT43311.1	P76123	yddK	2.00271	0.0259075		Leucine-rich repeat domain-containing protein YddK
										Down
ECD_02473	ACT44292.1	Q3YYT6	grcA	-2.9219	3.84e-55	Not Found	Acts as a radical domain for damaged PFL and possibly other radical proteins
ECD_03512	ACT45310.1	P0AGN2	xanP	-2.95509	2.01e-47	Not Found	Specific, proton motive force-dependent high-affinity transporter for xanthine
ECD_00596	ACT42474.1	P0A846	tatE	-2.47772	1.7e-45	Not Found	Part of the twin-arginine translocation (Tat) system that transports large folded proteins containing a characteristic twin-arginine motif in their signal peptide across membranes. TatE shares overlapping functions with TatA
ECD_02391	ACT44211.1	Q3YZ53	purM	-3.1554	7.23e-43	Not Found	Phosphoribosylformylglycinamidine cyclo-ligase
ECD_03125	ACT44929.1	P64622	yhdV	-4.97001	7.83e-43	b3267	Protein involved in biological_process
ECD_00434	ACT42333.1	P0A9T6	ybaQ	-2.16757	9.8e-43	b0483	sequence-specific DNA binding
ECD_02792	ACT44609.1	Q3YXE9	yggX	-2.04371	1.26e-36	Not Found	Could be a mediator in iron transactions between iron acquisition and iron-requiring processes, such as synthesis and or repair of Fe-S clusters in biosynthetic enzymes
ECD_03813	ACT45606.1	Q3YV50	zapB	-2.04125	3.71e-36	Not Found	Non-essential, abundant cell division factor that is required for proper Z-ring formation. It is recruited early to the divisome by direct interaction with FtsZ, stimulating Z-ring assembly and thereby promoting cell division earlier in the cell cycle. Its recruitment to the Z-ring requires functional FtsA or ZipA
ECD_00473	ACT42372.1	P0AG18	purE	-2.12588	5.98e-36	b0523	Catalyzes the conversion of N5-carboxyaminoimidazole ribonucleotide (N5-CAIR) to 4-carboxy-5-aminoimidazole ribonucleotide (CAIR)
ECD_03592	ACT45387.1	P0A854	tnaA	-2.35367	2.17e-35	Not Found	Belongs to the beta-eliminating lyase family
ECD_01820	ACT43674.1	Q32HB3	purT	-2.54081	2.49e-35	SDY_1135	Involved in the de novo purine biosynthesis. Catalyzes the transfer of formate to 5-phospho-ribosyl-glycinamide (GAR), producing 5-phospho-ribosyl-N-formylglycinamide (FGAR). Formate is provided by PurU via hydrolysis of 10-formyl-tetrahydrofolate
ECD_02238	ACT44060.1	P08550	cvpA	-2.60046	3.97e-35	b2313	colicin V production
ECD_03883	ACT45675.1	P15639	purH	-2.78544	1.09e-34	b4006	Bifunctional purine biosynthesis protein PurH
ECD_02935	ACT44739.1	B1JM17	rpsU	-2.34791	1.06e-33	Not Found	Belongs to the bacterial ribosomal protein bS21 family
ECD_04113	ACT45901.1	Q3YUA6	pyrB	-4.23525	1.15e-33	Not Found	Belongs to the ATCase OTCase family
ECD_03405	ACT45205.1	P0A9V5	yiaG	-2.17346	2.07e-33	b3555	HTH-type transcriptional regulator YiaG
ECD_03032	ACT44836.1	Q3YX76	rpsO	-2.11743	4.66e-33	Not Found	Forms an intersubunit bridge (bridge B4) with the 23S rRNA of the 50S subunit in the ribosome
ECD_00036	ACT41938.1	P0A6F1	carA	-2.99212	9.31e-32	b0032	Carbamoyl-phosphate synthetase glutamine chain
ECD_00593	ACT42471.1	P0A975	cspE	-2.25051	2.3e-30	Not Found	Ribonuclease B OB domain
ECD_03098	ACT44902.1	P64614	yhcN	-2.75644	2.49e-29	b3238	cellular response to acidic pH
ECD_03794	ACT45587.1	P66829	sodA	-2.41574	3.63e-24	Not Found	radicals which are normally produced within the cells and which are toxic to biological systems
ECD_04112	ACT45900.1	Q3YUA7	pyrI	-2.36322	2.01e-23	Not Found	Involved in allosteric regulation of aspartate carbamoyltransferase
ECD_00803	ACT42704.1	P0AAY3	bssR	-2.18261	5.43e-19	Not Found	Represses biofilm formation in M9C glu and LB glu media but not in M9C and LB media. Seems to act as a global regulator of several genes involved in catabolite repression and stress response and regulation of the uptake and export of signaling pathways. Could be involved the regulation of indole as well as uptake and export of AI-2 through a cAMP-dependent pathway
ECD_02425	ACT44245.1	P0ADG4	suhB	-2.18816	1.16e-18	b2533	inositol metabolic process
ECD_00769	ACT42670.1	P0AAX5	ybiJ	-2.0981	4.81e-18	Not Found	cellular response to DNA damage stimulus
ECD_02096	ACT43919.1	P20966	fruA	-2.4517	5.51e-17	b2167	Pts system fructose-specific
ECD_02389	ACT44209.1	P0AGM7	uraA	-2.07735	1.42e-15	b2497	permease
ECD_00027	ACT41929.1	Q3Z5Y7	rpsT	-2.36838	5.14e-15	Not Found	Binds directly to 16S ribosomal RNA
ECD_00290	ACT42189.1	P0AA82	codB	-2.36792	6.03e-15	b0336	Required for cytosine transport into the cell
ECD_01259	ACT43147.1	P08245	yciH	-2.00774	1.56e-14	b1282	cap-independent translational initiation of linear mRNA
ECD_02392	ACT44212.1	P08179	purN	-2.26781	5.69e-14	b2500	Catalyzes the transfer of a formyl group from 10- formyltetrahydrofolate to 5-phospho-ribosyl-glycinamide (GAR), producing 5-phospho-ribosyl-N-formylglycinamide (FGAR) and tetrahydrofolate
ECD_00957	ACT42852.1	P0AFW2	rmf	-2.0034	8.63e-14	b0953	During stationary phase, converts 70S ribosomes to an inactive dimeric form (100S ribosomes)
ECD_00949	ACT42844.1	Q3Z3H6	pyrD	-2.04991	1.86e-13	Not Found	Catalyzes the conversion of dihydroorotate to orotate with quinone as electron acceptor
ECD_02097	ACT43920.1	P0AEX2	fruK	-2.48944	5.67e-13	Not Found	Belongs to the carbohydrate kinase PfkB family
ECD_01565	ACT43423.1	P43531	ynfM	-2.13936	6.43e-13	b1596	Major facilitator Superfamily
ECD_04338	APW29185.1	C1P610	ypdK	-2.38577	6.7e-13	b4680	#N/A
ECD_02098	ACT43921.1	P69811	fruB	-2.55922	2.68e-12	b2169	The phosphoenolpyruvate-dependent sugar phosphotransferase system (sugar PTS), a major carbohydrate active transport system, catalyzes the phosphorylation of incoming sugar substrates concomitantly with their translocation across the cell membrane. The enzyme II FruAB PTS system is involved in fructose transport
ECD_02267	ACT44089.1	P0AD33	yfcZ	-2.08913	5.37e-12	b2343	Protein of unknown function (DUF406)
ECD_03628	ACT45423.1	Q3YVP8	asnA	-2.73254	1.06e-10	Not Found	aspartate--ammonia ligase
ECD_03503	ACT45301.1	P0AGM4	yicG	-2.02038	5.38e-10	Not Found	UPF0126 domain
ECD_03557	ACT45353.1	P31442	emrD	-2.09615	7.62e-10	b3673	Major facilitator Superfamily
ECD_00435	ACT42334.1	Q59385	copA	-2.20745	1.87e-09	b0484	Belongs to the cation transport ATPase (P-type) (TC 3.A.3) family. Type IB subfamily
ECD_03121	ACT44925.1	P64619	yhdU	-2.55077	2.67e-09	b3263	Protein of unknown function (DUF2556)
ECD_03898	ACT45689.1	P0AF45	yjbE	-2.03631	1.04e-08	b4026	#N/A
ECD_03591	ACT45386.1	P0AD89	tnaC	-2.06201	4.5e-08	b3707	#N/A
ECD_03397	ACT45197.1	P37662	yhjX	-4.26406	4.94e-07	b3547	Part of a nutrient-sensing regulatory network composed of the two-component regulatory systems BtsS BtsR and YpdA YpdB, and their respective target proteins, YjiY and YhjX
ECD_01239	ACT43129.1	#N/A	trpL	-2.33681	1.18e-06	Not Found	#N/A
ECD_04114	ACT45902.1	P0AD83	pyrL	-2.32446	4.66e-06	b4246	operon leader peptide
ECD_04108	ACT45896.1	P36672	treB	-2.79013	0.000405814	b4240	PTS system, trehalose-specific

## Sheet: Table S1A
Aliases	Query_id	Uniprot_id	Gene_name	log2FoldChange	padj	Ensembel_id	function			Up	DNA/RNA repair and Chaperones genes
ECD_10013	ACT42595.1	P03698	recT	3.78098	1.48e-205	Not Found	Recombination protein BET
ECD_10012	ACT42594.1	P03697	exo	3.71317	2e-116	Not Found	Exonuclease
ECD_01882	ACT43736.1	P31658	hchA	2.08873	6.73e-28	b1967	Protein and nucleotide deglycase that catalyzes the deglycation of the Maillard adducts formed between amino groups of proteins or nucleotides and reactive carbonyl groups of glyoxals. Thus, functions as a protein deglycase that repairs methylglyoxal- and glyoxal-glycated proteins, and releases repaired proteins and lactate or glycolate, respectively. Deglycates cysteine, arginine and lysine resi…
ECD_00819	ACT42720.1	Q8FJJ0	ENDPH	3.44665	2.99e-27	Not Found	Probable replication endonuclease from prophage-like region						*
ECD_04142	ACT45929.1	P39353	yjhC	2.12342	2.79e-24	b4280	cellular response to DNA damage stimulus
ECD_00757	ACT42658.1	P0AAW4	ybhP	2.09678	2.51e-20	Not Found	Endonuclease/Exonuclease/phosphatase family
ECD_03414	ACT45214.1	P0ADJ9	yiaA	2.63543	4.6e-13	Not Found	cellular response to DNA damage stimulus
ECD_01463	ACT43345.1	P76137	ydeT	2.72237	1.46e-09	b1505	Usher protein
ECD_01658	ACT43515.1	P76196	ydiL	3.2975	9.3e-09	b1689	DNA binding
ECD_01325	ACT43211.1	P33229	ralR	2.09095	0.0178293	b1348	ECOLI Endodeoxyribonuclease toxin RalR
ECD_00230	ACT42129.1	Q8X7P0	ykfJ	2.4503	3.56e-11	Not Found	RNA Ligase RTCB
ECD_01324	ACT43210.1	P33230	ydaC	2.33774	0.00391224	b1347	response to antibiotic
ECD_01886	ACT43740.1	B1IZU1	yedY	2.52807	7.2e-24	Not Found	methionine sulfoxide reductase system (msrpq) repairs the oxidized periplasmic proteins
ECD_00992	ACT42887.1	P0A981	cspG	3.07676	4.46e-47	Not Found	nucleic acid-templated transcription
ECD_00991	ACT42886.1	P0A985	cspH	2.65404	8.34e-07	Not Found	Cold shock-like protein
ECD_00755	ACT42656.1	P75770	ybhN	2.71832	6.4e-31	b0788	Lysylphosphatidylglycerol synthase TM region
										Down
ECD_00769	ACT42670.1	P0AAX5	ybiJ	-2.0981	4.81e-18	Not Found	cellular response to DNA damage stimulus
ECD_00593	ACT42471.1	P0A975	cspE	-2.25051	2.3e-30	Not Found	Ribonuclease B OB domain

## Sheet: Table S1B
Aliases	Query_id	Uniprot_id	Gene_name	log2FoldChange	padj	Ensembel_id	function			Up	Biofilm formation genes
ECD_01056	ACT42951.1	P0AB33	bssS	2.23169	5.74e-49	b1060	Represses biofilm formation in M9C glu and LB glu media but not in M9C and LB media. Seems to act as a global regulator of several genes involved in catabolite repression and stress response and regulation of the uptake and export of signaling pathways. Could be involved the regulation of indole as well as uptake and export of AI-2 through a cAMP-dependent pathway
ECD_01026	ACT42921.1	P69434	pgaA	3.09717	8.47e-40	b1024	Exports the biofilm adhesin polysaccharide poly-beta- 1,6-N-acetyl-D-glucosamine (PGA) across the outer membrane. The PGA transported seems to be partially N-deacetylated since N- deacetylation of PGA by PgaB is needed for PGA export through the PgaA porin
ECD_01023	ACT42918.1	P69432	pgaD	2.6131	4.96e-36	b1021	ECOLI Biofilm PGA synthesis protein
ECD_01024	ACT42919.1	P75905	pgaC	2.96267	2.4e-34	b1022	N-acetylglucosaminyltransferase that catalyzes the polymerization of single monomer units of UDP-N- acetylglucosamine to produce the linear homopolymer poly-beta-1,6- N-acetyl-D-glucosamine (PGA), a biofilm adhesin polysaccharide
ECD_00481	ACT42380.1	P77249	sfmC	4.06817	1.01e-22	b0531	Part of the sfmACDHF fimbrial operon. Could contribute to adhesion to various surfaces in specific environmental niches. Increases adhesion to eukaryotic T24 bladder epithelial cells in the absence of fim genes
ECD_01025	ACT42920.1	P75906	pgaB	2.74191	2.46e-21	b1023	Catalyzes the N-deacetylation of poly-beta-1,6-N-acetyl- D-glucosamine (PGA), a biofilm adhesin polysaccharide. N- deacetylation promotes PGA export through the PgaA porin
ECD_00483	ACT42382.1	P75715	sfmH	2.8271	3.85e-17	b0533	Part of the sfmACDHF fimbrial operon. Could contribute to adhesion to various surfaces in specific environmental niches
ECD_02915	ACT44719.1	P39834	ygiL	2.54007	2.13e-11	b3043	cell adhesion
ECD_00137	ACT42038.1	P37018	yadM	2.05461	2.03e-10	b0138	Part of the yadCKLM-htrE-yadVN fimbrial operon. Could contribute to adhesion to various surfaces in specific environmental niches
ECD_01036	ACT42931.1	P0AE95	csgE	2.99089	1.82e-09	b1039	May be involved in the biogenesis of curli organelles
ECD_04185	ACT45966.1	P31697	fimC	2.57284	2.02e-09	b4316	Required for the biogenesis of type 1 fimbriae. Binds and interact with FimH
ECD_04184	ACT45965.1	P39264	fimI	2.0236	1.54e-07	b4315	pilus assembly
ECD_01462	ACT43344.1	P77789	ydeS	2.13938	1.95e-07	b1504	Fimbrial protein
ECD_00135	ACT42036.1	P37016	yadK	2.13697	6.32e-06	b0136	Part of the yadCKLM-htrE-yadVN fimbrial operon. Could contribute to adhesion to various surfaces in specific environmental niches
ECD_01140	ACT43034.1	P75992	ymgA	2.34341	0.000752693	b1165	Probably a connector protein for RcsB C regulation of biofilm formation, providing additional signal input into the two- component signaling pathway. May serve to stimulate biofilm maturation, probably via the Rcs phosphorelay. Mild overexpression at 16 degrees Celsius increases the production of colanic acid, an exopolysaccharide and matrix component, and reduces adhesive curli fimbriae expressi…
ECD_00480	ACT42379.1	P0ABW5	sfmA	2.10947	1.5e-09	b0530	Putative Chaperone Usher protein
ECD_01143	ACT43037.1	P75995	ycgG	2.03962	2.58e-12	b1168	cyclic-guanylate-specific phosphodiesterase activity
										Down
ECD_00803	ACT42704.1	P0AAY3	bssR	-2.18261	5.43e-19	Not Found	Represses biofilm formation in M9C glu and LB glu media but not in M9C and LB media. Seems to act as a global regulator of several genes involved in catabolite repression and stress response and regulation of the uptake and export of signaling pathways. Could be involved the regulation of indole as well as uptake and export of AI-2 through a cAMP-dependent pathway

## Sheet: Table S1C
Aliases	Query_id	Uniprot_id	Gene_name	log2FoldChange	padj	Ensembel_id	function			Up	Acid stress-responsive genes
ECD_02281	ACT44102.1	P76518	yfdE	2.63497	1.26e-19	b2371	Involved in the catabolism of oxalate and in the adapatation to low pH. ACOCT serves to prime the oxalate-induced acid tolerance response (ATR) cycle by producing substrate for oxalyl-CoA decarboxylase (OXC) and formyl-coenzyme A transferase (FCOCT). Catalyzes the reversible conversion of acetyl-CoA and oxalate to oxalyl-CoA and acetate. It can also use formyl-CoA and oxalate to produce oxalyl-Co…
ECD_00246	ACT42145.1	P0AAA1	yagU	2.98794	1.09e-33	b0287	response to acidic pH Inner membrane protein YagU
ECD_00258	ACT42157.1	P75685	rclC	2.4349	2.22e-05	b0301	response to hypochlorite
ECD_04220	ACT46001.1	P39396	yjiY	3.2586	3.13e-20	b4354	Pyruvate/proton symporter BtsT
ECD_00138	ACT42039.1	P33129	htrE	2.05208	3.48e-22	b0139	outer membrane usher protein
ECD_00995	ACT42890.1	P52636	yccM	2.07588	8.15e-17	b0992	Putative electron transport protein YccM
										Down
ECD_03098	ACT44902.1	P64614	yhcN	-2.75644	2.49e-29	b3238	cellular response to acidic pH
ECD_03794	ACT45587.1	P66829	sodA	-2.41574	3.63e-24	Not Found	radicals which are normally produced within the cells and which are toxic to biological systems
ECD_03397	ACT45197.1	P37662	yhjX	-4.26406	4.94e-07	b3547	Part of a nutrient-sensing regulatory network composed of the two-component regulatory systems BtsS BtsR and YpdA YpdB, and their respective target proteins, YjiY and YhjX

## Sheet: Table S1D
Aliases	Query_id	Uniprot_id	Gene_name	log2FoldChange	padj	Ensembel_id	function			Up	Metabolism genes
ECD_00298	ACT42197.1	P00722	lacZ	3.79195	1.91e-162	b0344	Belongs to the glycosyl hydrolase 2 family
ECD_03888	ACT45680.1	B1IUN6	aceK	3.04835	3.58e-126	Not Found	Bifunctional enzyme which can phosphorylate or dephosphorylate isocitrate dehydrogenase (IDH) on a specific serine residue. This is a regulatory mechanism which enables bacteria to bypass the Krebs cycle via the glyoxylate shunt in response to the source of carbon. When bacteria are grown on glucose, IDH is fully active and unphosphorylated, but when grown on acetate or ethanol, the activity of I…
ECD_02166	ACT43989.1	P08194	glpT	2.52783	8.71e-60	b2240	glycerol-phosphate:inorganic phosphate antiporter activity
ECD_00741	ACT42642.1	P12995	bioA	2.70026	3.34e-51	b0774	Catalyzes the transfer of the alpha-amino group from S- adenosyl-L-methionine (SAM) to 7-keto-8-aminopelargonic acid (KAPA) to form 7,8-diaminopelargonic acid (DAPA). It is the only animotransferase known to utilize SAM as an amino donor
ECD_00462	ACT42361.1	B6I0G2	allB	2.06748	3.32e-50	Not Found	Catalyzes the reversible hydrolysis of the amide bond within dihydroorotate. This metabolic intermediate is required for the biosynthesis of pyrimidine nucleotides
ECD_00744	ACT42645.1	P12999	bioC	2.35566	8.39e-45	b0777	Converts the free carboxyl group of a malonyl-thioester to its methyl ester by transfer of a methyl group from S-adenosyl- L-methionine (SAM). It allows to synthesize pimeloyl-ACP via the fatty acid synthetic pathway
ECD_00296	ACT42195.1	P07464	lacA	3.16188	1.98e-42	b0342	May assist cellular detoxification by acetylating non- metabolizable pyranosides, thereby preventing their reentry into the cell
ECD_03233	ACT45036.1	P45550	yhfX	2.7278	2.24e-39	b3381	Alanine racemase, N-terminal domain
ECD_00756	ACT42657.1	P0AA84	clsB	2.28759	3.65e-34	b0789	Catalyzes the phosphatidyl group transfer from one phosphatidylglycerol molecule to another to form cardiolipin (CL) (diphosphatidylglycerol) and glycerol
ECD_02533	ACT44352.1	P14175	proV	3.00083	1.32e-30	b2677	glycine, betaine
ECD_01364	ACT43248.1	P76091	ynbB	3.71502	2.33e-30	b1409	peptidoglycan-based cell wall biogenesis
ECD_03082	ACT44886.1	B1IQQ7	nanK	2.01155	4.14e-30	Not Found	Belongs to the ROK (NagC XylR) family. NanK subfamily
ECD_01278	ACT43166.1	P37906	puuB	2.40933	3.83e-29	b1301	putrescine catabolic process
ECD_00745	ACT42646.1	P13000	bioD	2.53544	2.58e-28	b0778	Catalyzes a mechanistically unusual reaction, the ATP- dependent insertion of CO2 between the N7 and N8 nitrogen atoms of 7,8-diaminopelargonic acid (DAPA) to form an ureido ring
ECD_02135	ACT43958.1	P0AAL0	napF	2.08675	1.16e-27	b2208	ferredoxin-type protein NapF
ECD_00459	ACT42358.1	P77161	glxR	2.82207	1.3e-27	b0509	2-hydroxy-3-oxopropionate reductase
ECD_03083	ACT44887.1	P59442	nanE	2.49065	2.09e-27	Not Found	Converts N-acetylmannosamine-6-phosphate (ManNAc-6-P) to N-acetylglucosamine-6-phosphate (GlcNAc-6-P)
ECD_00302	ACT42201.1	Q3Z586	mhpB	2.25153	6.09e-27	Not Found	Catalyzes the non-heme iron(II)-dependent oxidative cleavage of 2,3-dihydroxyphenylpropionic acid and 2,3- dihydroxicinnamic acid into 2-hydroxy-6-ketononadienedioate and 2- hydroxy-6-ketononatrienedioate, respectively
ECD_00743	ACT42644.1	B1IXJ2	bioF	2.71262	2.15e-26	Not Found	Catalyzes the decarboxylative condensation of pimeloyl- acyl-carrier protein and L-alanine to produce 8-amino-7- oxononanoate (AON), acyl-carrier protein , and carbon dioxide
ECD_00742	ACT42643.1	Q3Z409	bioB	2.27705	1.21e-24	Not Found	Catalyzes the conversion of dethiobiotin (DTB) to biotin by the insertion of a sulfur atom into dethiobiotin via a radical- based mechanism
ECD_01277	ACT43165.1	P23883	puuC	2.2021	5.65e-23	b1300	Involved in the biosynthesis of the osmoprotectant glycine betaine. Catalyzes the reversible oxidation of betaine aldehyde to the corresponding acid
ECD_01286	ACT43174.1	P76041	ycjM	2.31906	4.99e-22	b1309	Catalyzes the reversible phosphorolysis of glucosylglycerate into alpha-D-glucose 1-phosphate (Glc1P) and D- glycerate. May be a regulator of intracellular levels of glucosylglycerate, a compatible solute that primarily protects organisms facing salt stress and very specific nutritional constraints. Cannot catalyze the phosphorolysis of sucrose
ECD_04176	ACT45958.1	P39370	nanS	2.10739	6.45e-22	b4309	Probably catalyzes the hydrolysis of the 9-O-acetyl group of 9-O-acetyl-N-acetylneuraminate (Neu5,9Ac2). Is required for growth of E.coli on Neu5,9Ac2, an alternative sialic acid commonly found in mammalian host mucosal sites, in particular in the human intestine
ECD_00684	ACT42559.1	P07014	sdhB	3.24162	3.19e-20	b0724	Belongs to the succinate dehydrogenase fumarate reductase iron-sulfur protein family
ECD_03085	ACT44889.1	Q3YX23	nanA	2.91995	1.4e-19	Not Found	Neu5Ac) to form pyruvate and N-acetylmannosamine (ManNAc) via a Schiff base intermediate
ECD_04177	ACT45959.1	P39371	nanM	2.62583	4.66e-18	b4310	Converts alpha-N-acetylneuranimic acid (Neu5Ac) to the beta-anomer, accelerating the equilibrium between the alpha- and beta-anomers. Probably facilitates sialidase-negative bacteria to compete sucessfully for limited amounts of extracellular Neu5Ac, which is likely taken up in the beta-anomer. In addition, the rapid removal of sialic acid from solution might be advantageous to the bacterium to d…
ECD_00074	ACT41975.1	B2U279	leuC	2.77936	2.66e-17	Not Found	Catalyzes the isomerization between 2-isopropylmalate and 3-isopropylmalate, via the formation of 2-isopropylmaleate
ECD_00458	ACT42357.1	P30147	hyi	2.04151	4.58e-15	b0508	Catalyzes the reversible isomerization between hydroxypyruvate and 2-hydroxy-3-oxopropanoate (also termed tartronate semialdehyde). Does not catalyze the isomerization of D-fructose to D-glucose or that of D-xylulose to D-xylose. Also does not catalyze racemization of serine, alanine, glycerate or lactate
ECD_03887	ACT45679.1	P0A9G6	aceA	3.40319	1.18e-14	b4015	Involved in the metabolic adaptation in response to environmental changes. Catalyzes the reversible formation of succinate and glyoxylate from isocitrate, a key step of the glyoxylate cycle, which operates as an anaplerotic route for replenishing the tricarboxylic acid cycle during growth on fatty acid substrates
ECD_00075	ACT41976.1	P30125	leuB	2.40065	1.79e-13	b0073	Catalyzes the oxidation of 3-carboxy-2-hydroxy-4- methylpentanoate (3-isopropylmalate) to 3-carboxy-4-methyl-2- oxopentanoate. The product decarboxylates to 4-methyl-2 oxopentanoate
ECD_02094	ACT43917.1	P33025	psuG	2.41669	2.74e-12	b2165	Catalyzes the reversible cleavage of pseudouridine 5'- phosphate (PsiMP) to ribose 5-phosphate and uracil. Functions biologically in the cleavage direction, as part of a pseudouridine degradation pathway
ECD_01017	ACT42912.1	P09546	putA	2.58465	1.47e-11	b1014	Oxidizes proline to glutamate for use as a carbon and nitrogen source
ECD_02642	ACT44459.1	P30744	sdaB	2.15391	5.51e-10	b2797	L-serine dehydratase
ECD_03941	ACT45731.1	P27550	acs	2.86846	1.46e-09	b4069	Acetyl-CoA synthetase (Acs) activates acetate to acetyl-CoA in an ATP-dependent manner
ECD_03288	ACT45090.1	P46859	gntK	2.0127	2.89e-07	b3437	gluconokinase activity
ECD_02095	ACT43918.1	P30235	psuK	2.38275	2.8e-06	b2166	pseudouridine kinase activity
ECD_02353	ACT44174.1	P63748	eutS	2.30443	0.000304818	Not Found	May be involved in the formation of a specific microcompartment in the cell in which the metabolism of potentially toxic by-products takes place
ECD_00683	ACT42558.1	P0AC41	sdhA	2.63978	0.0095196	b0723	the fumarate reductase is used in anaerobic growth, and the succinate dehydrogenase is used in aerobic growth
ECD_03607	ACT45402.1	P11989	bglG	2.01823	9.08e-06		transcriptional antiterminator of the bgl operon
ECD_03005	ACT44809.1	P42909	agaB	2.0065	1.1e-05		N-acetylgalactosamine-specific enzyme IIB component of PTS
ECD_02534	ACT44353.1	P14176	proW	2.50486	2.72e-17	b2678	glycine betaine
ECD_01742	ACT43596.1	P77704	ydjI	2.37611	1.61e-15	b1773	aldehyde-lyase activity
ECD_01743	ACT43597.1	P77280	ydjJ	2.49931	6.54e-15	b1774	Catalyzes the NAD( )-dependent oxidation of L-threonine to 2-amino-3-ketobutyrate
ECD_01741	ACT43595.1	P77493	ydjH	2.57232	4.96e-13	b1772	Phosphomethylpyrimidine kinase
ECD_01363	ACT43247.1	P76090	ynbA	3.07703	2.22e-26	b1408	phosphotransferase activity, for other substituted phosphate groups
										Down
ECD_02391	ACT44211.1	Q3YZ53	purM	-3.1554	7.23e-43	Not Found	Phosphoribosylformylglycinamidine cyclo-ligase
ECD_00473	ACT42372.1	P0AG18	purE	-2.12588	5.98e-36	b0523	Catalyzes the conversion of N5-carboxyaminoimidazole ribonucleotide (N5-CAIR) to 4-carboxy-5-aminoimidazole ribonucleotide (CAIR)
ECD_03592	ACT45387.1	P0A854	tnaA	-2.35367	2.17e-35	Not Found	Belongs to the beta-eliminating lyase family
ECD_01820	ACT43674.1	Q32HB3	purT	-2.54081	2.49e-35	SDY_1135	Involved in the de novo purine biosynthesis. Catalyzes the transfer of formate to 5-phospho-ribosyl-glycinamide (GAR), producing 5-phospho-ribosyl-N-formylglycinamide (FGAR). Formate is provided by PurU via hydrolysis of 10-formyl-tetrahydrofolate
ECD_03883	ACT45675.1	P15639	purH	-2.78544	1.09e-34	b4006	Bifunctional purine biosynthesis protein PurH
ECD_04113	ACT45901.1	Q3YUA6	pyrB	-4.23525	1.15e-33	Not Found	Belongs to the ATCase OTCase family
ECD_00036	ACT41938.1	P0A6F1	carA	-2.99212	9.31e-32	b0032	Carbamoyl-phosphate synthetase glutamine chain
ECD_04112	ACT45900.1	Q3YUA7	pyrI	-2.36322	2.01e-23	Not Found	Involved in allosteric regulation of aspartate carbamoyltransferase
ECD_02425	ACT44245.1	P0ADG4	suhB	-2.18816	1.16e-18	b2533	inositol metabolic process
ECD_02096	ACT43919.1	P20966	fruA	-2.4517	5.51e-17	b2167	Pts system fructose-specific
ECD_02392	ACT44212.1	P08179	purN	-2.26781	5.69e-14	b2500	Catalyzes the transfer of a formyl group from 10- formyltetrahydrofolate to 5-phospho-ribosyl-glycinamide (GAR), producing 5-phospho-ribosyl-N-formylglycinamide (FGAR) and tetrahydrofolate
ECD_00949	ACT42844.1	Q3Z3H6	pyrD	-2.04991	1.86e-13	Not Found	Catalyzes the conversion of dihydroorotate to orotate with quinone as electron acceptor
ECD_02097	ACT43920.1	P0AEX2	fruK	-2.48944	5.67e-13	Not Found	Belongs to the carbohydrate kinase PfkB family
ECD_02098	ACT43921.1	P69811	fruB	-2.55922	2.68e-12	b2169	The phosphoenolpyruvate-dependent sugar phosphotransferase system (sugar PTS), a major carbohydrate active transport system, catalyzes the phosphorylation of incoming sugar substrates concomitantly with their translocation across the cell membrane. The enzyme II FruAB PTS system is involved in fructose transport
ECD_03628	ACT45423.1	Q3YVP8	asnA	-2.73254	1.06e-10	Not Found	aspartate--ammonia ligase
ECD_04108	ACT45896.1	P36672	treB	-2.79013	0.000405814	b4240	PTS system, trehalose-specific

## Sheet: Table S1E
Aliases	Query_id	Uniprot_id	Gene_name	log2FoldChange	padj	Ensembel_id	function			Up	Transporters and porins
ECD_00297	ACT42196.1	P02920	lacY	3.45987	6.23e-95	b0343	Responsible for transport of beta-galactosides into the cell, with the concomitant import of a proton (symport system). Can transport lactose, melibiose, lactulose or the analog methyl- 1-thio-beta,D-galactopyranoside (TMG), but not sucrose or fructose. The substrate specificity is directed toward the galactopyranosyl moiety of the substrate
ECD_02078	ACT43902.1	Q3Z057	mglA	3.27991	4.35e-64	Not Found	Part of the ABC transporter complex MglABC involved in galactose methyl galactoside import. Responsible for energy coupling to the transport system
ECD_00690	ACT42565.1	P54745	mngA	2.77118	1.12e-58	b0731	ECOLI PTS system 2-O-alpha-mannosyl-D-glycerate-specific EIIABC component
ECD_02077	ACT43901.1	P23200	mglC	2.38442	1.7e-54	b2148	the binding-protein-dependent transport system
ECD_04141	ACT45928.1	P39352	yjhB	3.19718	1.7e-49	b4279	carboxylic acid transmembrane transporter activity
ECD_01568	ACT43426.1	Q3Z1V2	mdtI	2.59035	4.8e-43	Not Found	Catalyzes the excretion of spermidine
ECD_00283	ACT42182.1	P75693	yahN	2.37186	8.17e-39	b0328	amino acid transmembrane transporter activity
ECD_03394	ACT45194.1	P0AEF8	dppB	3.30256	3.24e-36	b3543	probably responsible for the translocation of the substrate across the membrane, Amino acid exporter for proline, lysine, glutamate, homoserine; Putative cytochrome subunit of dehydrogenase.
ECD_03084	ACT44888.1	P59699	nanT	2.5511	2.4e-31	Not Found	Sialic acid transporter Major facilitator Superfamily
ECD_03267	ACT45070.1	P39835	gntT	2.0801	2.93e-30	b3415	High-affinity gluconate transporter
ECD_03431	ACT45230.1	P37676	yiaO	3.26468	1.72e-29	b3579	Part of the tripartite ATP-independent periplasmic (TRAP) transport system YiaMNO involved in the uptake of 2,3- diketo-L-gulonate. This protein specifically binds 2,3-diketo-L- gulonate. Is not able to bind either L-ascorbate or dehydroascorbate
ECD_00461	ACT42360.1	P75712	ybbW	3.14682	7.8e-28	b0511	Allantoin transport protein
ECD_02481	ACT44300.1	P0AEX4	kgtP	2.3258	7.91e-28	Not Found	transporter
ECD_01569	ACT43427.1	Q3Z1V3	mdtJ	2.68706	1.08e-26	Not Found	Catalyzes the excretion of spermidine
ECD_02827	ACT44632.1	P24586	kpst	2.69941	1.16e-25	Not Found	Polysialic acid transport ATP-binding protein KpsT
ECD_02552	ACT44371.1	P56579	srlA	2.53609	1.32e-25	b2702	PTS system glucitol sorbitol-specific
ECD_03393	ACT45193.1	P0AEG1	dppC	3.10362	1.2e-24	b3542	probably responsible for the translocation of the substrate across the membrane
ECD_01584	ACT43442.1	Q47706	uidC	2.43054	1.24e-23	b1615	Enhances the activity of the UidB (GusB) glucuronide transporter, on its own however it has no transport activity. Glucuronide transport does not occur in strain K12 due to a variant at position 100 of the UidB (GusB, AC P0CE44, AC P0CE45) protein
ECD_03906	ACT45697.1	P0AEX9	malE	2.13452	1.15e-22	b4034	Involved in the high-affinity maltose membrane transport system MalEFGK. Initial receptor for the active transport of and chemotaxis toward maltooligosaccharides
ECD_03430	ACT45229.1	P37675	yiaN	2.0664	6.8e-22	b3578	2,3-diketo-L-gulonate TRAP transporter large permease protein YiaN
ECD_02440	ACT44260.1	P77269	yphF	2.34348	8.03e-19	b2548	ABC transporter
ECD_01502	ACT43379.1	P77228	ydfJ	2.16734	2.02e-18	b1543	Sugar (and other) transporter
ECD_01219	ACT43109.1	P0AFH6	oppC	2.19861	3.77e-18	b1245	Oligopeptide transport system permease protein OppC
ECD_01296	ACT43184.1	P76045	ompG	2.90931	5.72e-16	b1319	Outer membrane protein G
ECD_00621	ACT42497.1	P0AER5	gltK	2.62627	1.41e-13	b0653	Part of the ABC transporter complex GltIJKL involved in glutamate and aspartate uptake. Probably responsible for the translocation of the substrate across the membrane
ECD_00903	ACT42798.1	P75835	ycaM	2.12536	6.19e-13	b0899	transmembrane transporter activity
ECD_01218	ACT43108.1	P0AFH5	oppB	2.37994	2.43e-11	Not Found	probably responsible for the translocation of the substrate across the membrane
ECD_00622	ACT42498.1	P0AER3	gltJ	2.17845	4.14e-10	b0654	Part of the ABC transporter complex GltIJKL involved in glutamate and aspartate uptake. Probably responsible for the translocation of the substrate across the membrane
ECD_03429	ACT45228.1	P37674	yiaM	3.04977	1.29e-09	b3577	TRAP transporter small permease
ECD_03356	ACT45157.1	P0AFV2	yhiD	3.00184	1.75e-06	b3508	Putative magnesium transporter YhiD
ECD_01660	ACT43516.1	P76198	ydiN	2.78124	1.78e-06	b1691	Major Facilitator Superfamily, Inner membrane transport protein YdiN
ECD_04178	ACT45960.1	P69858	nanC	2.08379	8.37e-06	Not Found	Outer membrane channel protein allowing the entry of N- acetylneuraminic acid (Neu5Ac, the most abundant sialic acid on host cell surfaces) into the bacteria
ECD_03760	ACT45553.1	P76773	ompL	2.35145	0.00256542	b3875	Outer membrane channel protein that allows an efficient diffusion of low-molecular-weight solutes such as small sugars and tetraglycine. However, the specific substrate recognized by the OmpL channel is
ECD_00482	ACT42381.1	P77468	sfmD	2.03278	8.26e-19		putative outer membrane export usher protein
ECD_01887	ACT43741.1	B2TWL3	yedZ	2.03772	9.26e-19		inner membrane heme subunit for periplasmic YedYZ reductase
ECD_03610	ACT45405.1	P07654	pstA	2.03086	8.84e-08		phosphate ABC transporter permease
ECD_03392	ACT45192.1	P0AAG2	dppD	2.61922	4.87e-17	Not Found	Part of the binding-protein-dependent transport system for dipeptides. Probably responsible for energy coupling to the transport system
ECD_02828	ACT44633.1	P24584	KPSM5	2.73913	4.77e-52	Not Found	ECOLX Polysialic acid transport protein KpsM
ECD_03279	ACT45081.1	Q8DZV4	sphX	3.01234	1.75e-24	Not Found	Phosphate-binding protein
ECD_01643	ACT43501.1	P0AAL8	ydhY	2.45531	2.69e-13	Not Found	4 iron, 4 sulfur cluster binding
										Down
ECD_03512	ACT45310.1	P0AGN2	xanP	-2.95509	2.01e-47	Not Found	Specific, proton motive force-dependent high-affinity transporter for xanthine
ECD_00596	ACT42474.1	P0A846	tatE	-2.47772	1.7e-45	Not Found	Part of the twin-arginine translocation (Tat) system that transports large folded proteins containing a characteristic twin-arginine motif in their signal peptide across membranes. TatE shares overlapping functions with TatA
ECD_02389	ACT44209.1	P0AGM7	uraA	-2.07735	1.42e-15	b2497	permease
ECD_00290	ACT42189.1	P0AA82	codB	-2.36792	6.03e-15	b0336	Required for cytosine transport into the cell
ECD_01565	ACT43423.1	P43531	ynfM	-2.13936	6.43e-13	b1596	Major facilitator Superfamily
ECD_03557	ACT45353.1	P31442	emrD	-2.09615	7.62e-10	b3673	Major facilitator Superfamily
ECD_00435	ACT42334.1	Q59385	copA	-2.20745	1.87e-09	b0484	Belongs to the cation transport ATPase (P-type) (TC 3.A.3) family. Type IB subfamily

## Sheet: Table S1F
Aliases	Query_id	Uniprot_id	Gene_name	log2FoldChange	padj	Ensembel_id	function	Prediction score		Up	Predicted transcription factors
ECD_00253	ACT42152.1	P71301	ecpR	3.0643	1.45e-25	b0294	HTH-type transcriptional regulator EcpR	0.9985
ECD_10004	ACT42586.1	P00573	RPOL_BPT7	2.21638	1.87e-65	Not Found	T7 RNA polymerase	0.9929
ECD_10023	ACT42605.1	P03043	cII	3.71742	5.53e-223	Not Found	#N/A	0.9412
ECD_10027	ACT42609.1	P03047	REGQ_LAMBD	3.06226	3.65e-63	Not Found	Antitermination protein Q	0.9875
ECD_00818	ACT42719.1	P21315	Not Found	3.33998	2.18e-18	Not Found	ECOLX Protein ORFa in retron Ec67	0.9159
ECD_00904	ACT42799.1	P75836	ycaN	2.24757	8.64e-20	b0900	sequence-specific DNA binding	0.9977
										Down
ECD_00434	ACT42333.1	P0A9T6	ybaQ	-2.16757	9.8e-43	b0483	sequence-specific DNA binding	0.9995
ECD_03405	ACT45205.1	P0A9V5	yiaG	-2.17346	2.07e-33	b3555	HTH-type transcriptional regulator YiaG	0.7167
