# Supplementary material for: A short peptide derived from late embryogenesis abundant proteins enhances acid tolerance in Escherichia coli via modulation of two‐component regulatory systems
Source: FEBS J. 2025 Sep 27;293(3):781–805. doi: 10.1111/febs.70268 (PMC12871917; doi:10.1111/febs.70268)
Supplement: Supplementary file 2 — Table S2. Summary of differentially expressed genes (DEGs) showing fold changes. [file FEBS-293-781-s001.xlsx]

## Sheet: Table S2
GeneID	Query_id	Gene_name	sampleA	sampleB	log2FC	PValue	FDR	LEA_K0_1mM_1	LEA_K0_1mM_2	LEA_K0_1mM_3	LEA_K0_cont1	LEA_K0_cont2	LEA_K0_cont3
ECD_10013	ACT42595.1	recT	LEA_K0_1mM	LEA_K0_cont	3.82423	2e-108	8.74e-105	20847	20638	18584	1201	1109	954	Up
ECD_10023	ACT42605.1	cII	LEA_K0_1mM	LEA_K0_cont	3.76028	2.64e-105	5.77e-102	13228	12054	11656	747	693	652
ECD_00298	ACT42197.1	lacZ	LEA_K0_1mM	LEA_K0_cont	3.83372	3.9e-98	4.26e-95	8452	9779	8747	516	516	427
ECD_10016	ACT42598.1	cIII	LEA_K0_1mM	LEA_K0_cont	3.88811	1.14e-94	9.94e-92	5099	4430	4245	266	267	185
ECD_10008	ACT42590.1	ea22	LEA_K0_1mM	LEA_K0_cont	3.69005	3.86e-92	2.81e-89	8302	7220	6659	418	479	421
ECD_10005	ACT42587.1	xis	LEA_K0_1mM	LEA_K0_cont	4.06625	2.33e-88	1.46e-85	4674	3797	3334	188	212	143
ECD_10010	ACT42592.1	Not Found	LEA_K0_1mM	LEA_K0_cont	3.83177	7.61e-87	4.16e-84	1545	1406	1177	78	85	60
ECD_00297	ACT42196.1	lacY	LEA_K0_1mM	LEA_K0_cont	3.49887	2.74e-86	1.33e-83	1113	1169	1106	70	83	77
ECD_10019	ACT42601.1	Not Found	LEA_K0_1mM	LEA_K0_cont	3.73739	3.46e-85	1.51e-82	1789	1568	1437	89	115	73
ECD_10015	ACT42597.1	kil	LEA_K0_1mM	LEA_K0_cont	3.72922	4.1e-85	1.63e-82	2294	2100	2158	149	143	90
ECD_10009	ACT42591.1	Not Found	LEA_K0_1mM	LEA_K0_cont	3.87431	8.48e-83	3.09e-80	2701	2609	1992	140	117	124
ECD_10012	ACT42594.1	exo	LEA_K0_1mM	LEA_K0_cont	3.75633	8.63e-82	2.9e-79	14155	14522	11426	847	831	613
ECD_10014	ACT42596.1	gam	LEA_K0_1mM	LEA_K0_cont	4.036	4.61e-79	1.44e-76	14542	12297	12108	723	671	443
ECD_10024	ACT42606.1	VRPO_LAMBD Replication protein	LEA_K0_1mM	LEA_K0_cont	3.53505	4.86e-75	1.42e-72	25943	24643	21579	1911	1565	1320
ECD_03888	ACT45680.1	aceK	LEA_K0_1mM	LEA_K0_cont	3.09154	7.78e-74	2.12e-71	6909	6373	6077	637	566	540
ECD_10018	ACT42600.1	ral	LEA_K0_1mM	LEA_K0_cont	3.84691	2.44e-70	6.27e-68	5366	5152	4669	300	333	186
ECD_10020	ACT42602.1	REGN-BPPH3	LEA_K0_1mM	LEA_K0_cont	3.73382	3.63e-68	8.82e-66	6441	6044	5074	341	429	252
ECD_10025	ACT42607.1	VRPP_LAMBD	LEA_K0_1mM	LEA_K0_cont	3.43985	8.47e-68	1.95e-65	22786	21798	17945	1740	1362	1321
ECD_10017	ACT42599.1	ea10	LEA_K0_1mM	LEA_K0_cont	3.65066	1.39e-67	3.05e-65	5437	5463	5627	378	407	237
ECD_10022	ACT42604.1	cro	LEA_K0_1mM	LEA_K0_cont	3.9342	3.18e-65	6.62e-63	8852	8506	7343	540	376	329
ECD_02078	ACT43902.1	mglA	LEA_K0_1mM	LEA_K0_cont	3.32441	3.9e-65	7.74e-63	2564	2025	2264	215	156	154
ECD_10028	ACT42610.1	Y64_LAMBDA	LEA_K0_1mM	LEA_K0_cont	2.61062	4.07e-63	7.73e-61	1592	1436	1329	187	195	166
ECD_10034	ACT42616.1	YBCW	LEA_K0_1mM	LEA_K0_cont	3.54618	2.75e-62	5.01e-60	5857	3897	4548	346	347	250
ECD_10026	ACT42608.1	ren	LEA_K0_1mM	LEA_K0_cont	3.30513	5.4e-62	9.45e-60	23940	20049	18966	1949	1476	1460
ECD_01362	ACT43246.1	ydbD	LEA_K0_1mM	LEA_K0_cont	2.81431	3.35e-59	5.62e-57	4068	3812	4017	421	534	353
ECD_00725	ACT42584.1	ybhC	LEA_K0_1mM	LEA_K0_cont	2.62947	7.42e-58	1.2e-55	10413	9937	8947	1284	1239	1114
ECD_00827	ACT42722.1	DINIR	LEA_K0_1mM	LEA_K0_cont	4.75781	2.17e-56	3.39e-54	8173	3983	5452	168	189	142
ECD_10033	ACT42615.1	YBCV	LEA_K0_1mM	LEA_K0_cont	3.2558	5.52e-55	8.32e-53	5981	4042	4508	416	444	312
ECD_10011	ACT42593.1	Not Found	LEA_K0_1mM	LEA_K0_cont	3.58637	1.13e-54	1.64e-52	1697	1821	1201	120	98	84
ECD_00690	ACT42565.1	mngA	LEA_K0_1mM	LEA_K0_cont	2.81283	2.31e-54	3.25e-52	1814	1592	1310	171	196	149
ECD_02828	ACT44633.1	KPSM5	LEA_K0_1mM	LEA_K0_cont	2.77964	6.8e-54	9.29e-52	581	532	516	66	60	56
ECD_10027	ACT42609.1	REGQ_LAMBD	LEA_K0_1mM	LEA_K0_cont	3.10775	6.56e-53	8.69e-51	10874	9101	8161	1005	786	716
ECD_n04298	#N/A	#N/A	LEA_K0_1mM	LEA_K0_cont	2.70449	2.41e-52	3.1e-50	1472	1187	1354	185	160	129
ECD_04141	ACT45928.1	yjhB	LEA_K0_1mM	LEA_K0_cont	3.24018	3.21e-51	4.01e-49	1356	901	1034	102	88	77
ECD_10006	ACT42588.1	Not Found	LEA_K0_1mM	LEA_K0_cont	3.60001	6.18e-50	7.3e-48	1202	962	871	54	90	49
ECD_10030	ACT42612.1	ENLYS_LAMBD	LEA_K0_1mM	LEA_K0_cont	3.10552	3.48e-48	4e-46	23012	15261	17018	1880	1724	1339
ECD_00296	ACT42195.1	lacA	LEA_K0_1mM	LEA_K0_cont	3.1985	4.41e-48	4.94e-46	414	374	348	27	41	27
ECD_02077	ACT43901.1	mglC	LEA_K0_1mM	LEA_K0_cont	2.42409	8.61e-46	9.41e-44	1883	1687	1733	217	306	237
ECD_02166	ACT43989.1	glpT	LEA_K0_1mM	LEA_K0_cont	2.56902	1.51e-45	1.61e-43	6693	8105	7930	1029	1074	856
ECD_00462	ACT42361.1	allB	LEA_K0_1mM	LEA_K0_cont	2.10967	4.49e-45	4.67e-43	1554	1392	1549	285	266	249
ECD_10036	ACT42618.1	A	LEA_K0_1mM	LEA_K0_cont	3.32082	8.03e-45	8.16e-43	53391	35219	36171	3892	3047	2648
ECD_00706	ACT42581.1	ybgS	LEA_K0_1mM	LEA_K0_cont	2.11496	2.2e-44	2.19e-42	2687	2581	2441	417	520	431
ECD_00741	ACT42642.1	bioA	LEA_K0_1mM	LEA_K0_cont	2.74533	3.62e-44	3.51e-42	14852	11386	11739	1724	1473	1166
ECD_00754	ACT42655.1	ybhM	LEA_K0_1mM	LEA_K0_cont	3.11477	7.39e-43	7.02e-41	2037	1451	1666	139	206	115
ECD_10056	ACT42638.1	Not Found	LEA_K0_1mM	LEA_K0_cont	3.01166	1.69e-42	1.57e-40	20811	13474	14394	1782	1543	1308
ECD_10035	ACT42617.1	nu1	LEA_K0_1mM	LEA_K0_cont	3.3135	6.57e-42	5.74e-40	16282	10686	11161	1222	884	834
ECD_03233	ACT45036.1	yhfX	LEA_K0_1mM	LEA_K0_cont	2.76764	8.5e-42	7.28e-40	626	513	608	70	80	48
ECD_10047	ACT42629.1	G	LEA_K0_1mM	LEA_K0_cont	3.26611	1.02e-41	8.53e-40	28733	17774	20341	2166	1656	1507
ECD_00744	ACT42645.1	bioC	LEA_K0_1mM	LEA_K0_cont	2.40038	1.63e-40	1.34e-38	4788	3829	3943	719	599	512
ECD_01023	ACT42918.1	pgaD	LEA_K0_1mM	LEA_K0_cont	2.65245	2.72e-40	2.2e-38	398	355	382	51	53	35
ECD_00992	ACT42887.1	cspG	LEA_K0_1mM	LEA_K0_cont	3.11537	2.47e-39	1.97e-37	6705	5782	5208	417	717	443
ECD_10004	ACT42586.1	RPOL_BPT7	LEA_K0_1mM	LEA_K0_cont	2.25721	4.45e-39	3.47e-37	43899	44433	37753	6182	7514	6551
ECD_01568	ACT43426.1	mdtI	LEA_K0_1mM	LEA_K0_cont	2.6289	4.69e-39	3.59e-37	3568	3157	3383	323	508	423
ECD_01026	ACT42921.1	pgaA	LEA_K0_1mM	LEA_K0_cont	3.13474	5.1e-39	3.84e-37	1419	1089	1228	76	139	111
ECD_10053	ACT42635.1	I	LEA_K0_1mM	LEA_K0_cont	3.12151	1.11e-38	8.06e-37	23974	14189	16564	1893	1558	1371
ECD_10048	ACT42630.1	T	LEA_K0_1mM	LEA_K0_cont	3.36309	5.72e-38	4.09e-36	18064	11121	12091	1308	947	825
ECD_10044	ACT42626.1	Z	LEA_K0_1mM	LEA_K0_cont	3.15171	5.89e-38	4.15e-36	33086	20272	23322	2709	2187	1741
ECD_10054	ACT42636.1	J	LEA_K0_1mM	LEA_K0_cont	3.02432	6.59e-38	4.57e-36	86345	54619	59913	7598	5870	5455
ECD_00283	ACT42182.1	yahN	LEA_K0_1mM	LEA_K0_cont	2.41172	9.02e-38	6.16e-36	778	710	641	88	109	109
ECD_10051	ACT42633.1	L	LEA_K0_1mM	LEA_K0_cont	3.04187	3.23e-37	2.13e-35	23311	14662	15853	2038	1590	1388
ECD_10050	ACT42632.1	M	LEA_K0_1mM	LEA_K0_cont	2.89921	5.6e-37	3.65e-35	11421	7697	8066	1106	822	858
ECD_03394	ACT45194.1	dppB	LEA_K0_1mM	LEA_K0_cont	3.34693	9.02e-37	5.79e-35	2495	1309	1675	157	143	113
ECD_01024	ACT42919.1	pgaC	LEA_K0_1mM	LEA_K0_cont	3.00119	1.23e-36	7.8e-35	637	424	529	42	60	50
ECD_10043	ACT42625.1	Fii	LEA_K0_1mM	LEA_K0_cont	3.20194	5.75e-36	3.59e-34	27983	15487	17782	1961	1654	1481
ECD_10042	ACT42624.1	Fi	LEA_K0_1mM	LEA_K0_cont	3.20317	1.4e-35	8.63e-34	34742	19312	22975	2539	2099	1778
ECD_03544	ACT45340.1	nlpA	LEA_K0_1mM	LEA_K0_cont	2.94548	5.27e-35	3.2e-33	5467	3466	5170	450	591	374
ECD_00246	ACT42145.1	yagU	LEA_K0_1mM	LEA_K0_cont	3.02467	5.89e-35	3.53e-33	694	528	608	42	80	51
ECD_10046	ACT42628.1	V	LEA_K0_1mM	LEA_K0_cont	3.234	1.3e-34	7.64e-33	49233	28725	34016	3848	2904	2396
ECD_10049	ACT42631.1	H (tmp)	LEA_K0_1mM	LEA_K0_cont	3.10685	1.31e-34	7.64e-33	71106	42151	47072	5811	4396	4053
ECD_01056	ACT42951.1	bssS	LEA_K0_1mM	LEA_K0_cont	2.27223	1.9e-34	1.09e-32	9645	9012	7805	1285	1727	1213
ECD_01278	ACT43166.1	puuB	LEA_K0_1mM	LEA_K0_cont	2.45437	2.11e-34	1.2e-32	1916	1782	1973	347	240	211
ECD_10052	ACT42634.1	K	LEA_K0_1mM	LEA_K0_cont	3.15854	2.61e-34	1.46e-32	15155	9079	9605	1187	879	835
ECD_10029	ACT42611.1	S	LEA_K0_1mM	LEA_K0_cont	2.77776	5.46e-34	3.02e-32	9865	6765	7196	1106	869	699
ECD_01364	ACT43248.1	ynbB	LEA_K0_1mM	LEA_K0_cont	3.75357	2.26e-33	1.23e-31	586	706	581	49	43	16
ECD_00755	ACT42656.1	ybhN	LEA_K0_1mM	LEA_K0_cont	2.76392	5.5e-33	2.97e-31	3610	2427	2199	371	317	244
ECD_10038	ACT42620.1	B	LEA_K0_1mM	LEA_K0_cont	3.20565	8.65e-33	4.55e-31	68631	40609	47021	5599	3954	3455
ECD_00461	ACT42360.1	ybbW	LEA_K0_1mM	LEA_K0_cont	3.18407	9.13e-33	4.75e-31	332	234	328	24	23	28
ECD_10037	ACT42619.1	W	LEA_K0_1mM	LEA_K0_cont	3.06996	1.09e-32	5.58e-31	4300	2688	2665	378	262	241
ECD_10039	ACT42621.1	C	LEA_K0_1mM	LEA_K0_cont	3.0717	1.22e-32	6.21e-31	106310	63291	72241	9268	6818	5993
ECD_02827	ACT44632.1	kpst	LEA_K0_1mM	LEA_K0_cont	2.73526	2.09e-32	1.04e-30	218	210	213	26	30	18
ECD_03082	ACT44886.1	nanK	LEA_K0_1mM	LEA_K0_cont	2.05603	3e-32	1.45e-30	2851	2224	2502	555	464	384
ECD_10055	ACT42637.1	lom	LEA_K0_1mM	LEA_K0_cont	2.54947	3.92e-32	1.88e-30	15204	10124	10337	1782	1473	1408
ECD_03431	ACT45230.1	yiaO	LEA_K0_1mM	LEA_K0_cont	3.29872	5.03e-32	2.39e-30	471	565	498	33	62	26
ECD_10045	ACT42627.1	U	LEA_K0_1mM	LEA_K0_cont	2.98295	6.42e-32	2.98e-30	20902	12757	13770	1924	1429	1251
ECD_03084	ACT44888.1	nanT	LEA_K0_1mM	LEA_K0_cont	2.59756	9.64e-32	4.43e-30	6285	4793	5542	908	617	586
ECD_00756	ACT42657.1	clsB	LEA_K0_1mM	LEA_K0_cont	2.33058	1.07e-31	4.88e-30	4987	3344	3655	632	704	499
ECD_00745	ACT42646.1	bioD	LEA_K0_1mM	LEA_K0_cont	2.58173	1.62e-31	7.23e-30	3363	2384	2442	449	335	269
ECD_00459	ACT42358.1	glxR	LEA_K0_1mM	LEA_K0_cont	2.86456	5.6e-31	2.45e-29	641	441	582	64	46	64
ECD_03083	ACT44887.1	nanE	LEA_K0_1mM	LEA_K0_cont	2.53575	7.5e-31	3.23e-29	3313	2771	3174	535	420	282
ECD_10040	ACT42622.1	D	LEA_K0_1mM	LEA_K0_cont	2.76565	1.3e-30	5.45e-29	32567	19496	22474	3385	2734	2298
ECD_00481	ACT42380.1	sfmC	LEA_K0_1mM	LEA_K0_cont	4.09228	3.21e-30	1.34e-28	190	233	186	3	10	14
ECD_10041	ACT42623.1	E	LEA_K0_1mM	LEA_K0_cont	2.87018	3.68e-30	1.52e-28	97962	58137	68950	9748	7862	6082
ECD_00302	ACT42201.1	mhpB	LEA_K0_1mM	LEA_K0_cont	2.29376	6.8e-30	2.75e-28	526	488	403	81	66	74
ECD_00850	ACT42745.1	Not Found	LEA_K0_1mM	LEA_K0_cont	2.43865	1.18e-29	4.68e-28	8106	8493	7532	880	1409	1132
ECD_01882	ACT43736.1	hchA	LEA_K0_1mM	LEA_K0_cont	2.12745	1.34e-29	5.24e-28	735	864	898	133	175	133
ECD_02533	ACT44352.1	proV	LEA_K0_1mM	LEA_K0_cont	3.04724	2.47e-29	9.54e-28	11327	6389	8515	1022	829	596
ECD_01363	ACT43247.1	ynbA	LEA_K0_1mM	LEA_K0_cont	3.11498	2.73e-29	1.04e-27	423	596	549	40	40	58
ECD_02135	ACT43958.1	napF	LEA_K0_1mM	LEA_K0_cont	2.12668	7.89e-29	2.87e-27	502	403	440	74	96	67
ECD_00783	ACT42684.1	Not Found	LEA_K0_1mM	LEA_K0_cont	2.34751	1.19e-28	4.25e-27	8634	7476	8419	1360	1523	862
ECD_03267	ACT45070.1	gntT	LEA_K0_1mM	LEA_K0_cont	2.12533	1.53e-28	5.44e-27	9057	8113	8464	1871	1444	1216
ECD_02552	ACT44371.1	srlA	LEA_K0_1mM	LEA_K0_cont	2.57499	2.34e-28	7.98e-27	409	385	299	39	49	52
ECD_03279	ACT45081.1	sphX	LEA_K0_1mM	LEA_K0_cont	3.04733	1.05e-27	3.5e-26	353	246	341	20	37	30
ECD_02481	ACT44300.1	kgtP	LEA_K0_1mM	LEA_K0_cont	2.37195	1.41e-27	4.67e-26	23369	15819	18852	3549	2752	2326
ECD_01277	ACT43165.1	puuC	LEA_K0_1mM	LEA_K0_cont	2.24781	1.82e-27	5.95e-26	2643	2733	2711	579	381	353
ECD_00826	ACT42721.1	Not Found	LEA_K0_1mM	LEA_K0_cont	4.16485	2.54e-27	8.09e-26	678	314	455	13	23	25
ECD_00253	ACT42152.1	ecpR	LEA_K0_1mM	LEA_K0_cont	3.10017	2.86e-27	9.06e-26	598	447	704	45	75	38
ECD_00743	ACT42644.1	bioF	LEA_K0_1mM	LEA_K0_cont	2.76049	9.72e-27	3.01e-25	8662	5848	6794	1087	692	638
ECD_01569	ACT43427.1	mdtJ	LEA_K0_1mM	LEA_K0_cont	2.72296	9.9e-27	3.05e-25	2978	2975	3522	258	510	341
ECD_10057	ACT42639.1	Not Found	LEA_K0_1mM	LEA_K0_cont	2.21572	1.37e-26	4.15e-25	2007	1357	1311	294	259	219
ECD_01120	ACT43014.1	ymfA	LEA_K0_1mM	LEA_K0_cont	2.69786	2.63e-26	7.87e-25	307	221	287	39	26	31
ECD_04142	ACT45929.1	yjhC	LEA_K0_1mM	LEA_K0_cont	2.16545	2.83e-26	8.35e-25	960	681	811	153	165	104
ECD_03906	ACT45697.1	malE	LEA_K0_1mM	LEA_K0_cont	2.17551	4.81e-26	1.4e-24	1571	2077	1880	354	368	229
ECD_01286	ACT43174.1	ycjM	LEA_K0_1mM	LEA_K0_cont	2.3561	6.88e-26	1.99e-24	260	223	263	32	47	33
ECD_04176	ACT45958.1	nanS	LEA_K0_1mM	LEA_K0_cont	2.1494	1.13e-25	3.22e-24	409	389	387	87	69	50
ECD_00819	ACT42720.1	ENDPH	LEA_K0_1mM	LEA_K0_cont	3.49112	1.14e-25	3.22e-24	5069	2010	3143	230	227	234
ECD_03393	ACT45193.1	dppC	LEA_K0_1mM	LEA_K0_cont	3.14806	1.26e-25	3.53e-24	1861	978	1415	154	138	79
ECD_02035	ACT43859.1	Not Found	LEA_K0_1mM	LEA_K0_cont	2.09415	2.16e-25	5.97e-24	3775	2517	2899	474	626	547
ECD_02036	ACT43860.1	Not Found	LEA_K0_1mM	LEA_K0_cont	2.28468	2.33e-25	6.4e-24	1577	995	1109	168	214	195
ECD_01584	ACT43442.1	uidC	LEA_K0_1mM	LEA_K0_cont	2.46828	3.87e-25	1.06e-23	620	446	560	58	100	68
ECD_01886	ACT43740.1	yedY	LEA_K0_1mM	LEA_K0_cont	2.57485	4.11e-25	1.11e-23	8523	9322	8721	1594	997	857
ECD_00848	ACT42743.1	Not Found	LEA_K0_1mM	LEA_K0_cont	2.40629	5.87e-25	1.55e-23	8041	7991	7738	828	1441	1174
ECD_10031	ACT42613.1	Rz	LEA_K0_1mM	LEA_K0_cont	2.08837	6.4e-25	1.68e-23	27977	21550	24022	3610	5308	4349
ECD_03430	ACT45229.1	yiaN	LEA_K0_1mM	LEA_K0_cont	2.10661	1.33e-24	3.45e-23	400	431	346	76	83	52
ECD_00742	ACT42643.1	bioB	LEA_K0_1mM	LEA_K0_cont	2.32372	1.36e-24	3.52e-23	10078	6843	7357	1555	1163	1009
ECD_00138	ACT42039.1	htrE	LEA_K0_1mM	LEA_K0_cont	2.09234	2.73e-24	6.93e-23	416	344	325	66	80	50
ECD_02281	ACT44102.1	yfdE	LEA_K0_1mM	LEA_K0_cont	2.6744	5.38e-24	1.34e-22	264	184	202	33	25	20
ECD_00506	ACT42403.1	essD	LEA_K0_1mM	LEA_K0_cont	2.67989	1.62e-23	3.94e-22	201	144	159	17	22	21
ECD_00828	ACT42723.1	Not Found	LEA_K0_1mM	LEA_K0_cont	2.09458	1.67e-23	4.03e-22	3487	2498	3084	450	702	484
ECD_01343	ACT43227.1	Not Found	LEA_K0_1mM	LEA_K0_cont	2.71792	6.02e-23	1.42e-21	154	117	134	19	14	14
ECD_00757	ACT42658.1	ybhP	LEA_K0_1mM	LEA_K0_cont	2.14197	8.82e-23	2.04e-21	2542	1562	1661	383	338	281
ECD_02853	ACT44657.1	Not Found	LEA_K0_1mM	LEA_K0_cont	2.79817	1.35e-22	3.04e-21	200	157	173	12	22	24
ECD_01025	ACT42920.1	pgaB	LEA_K0_1mM	LEA_K0_cont	2.7797	1.53e-22	3.42e-21	718	589	677	48	74	97
ECD_01342	ACT43226.1	Not Found	LEA_K0_1mM	LEA_K0_cont	2.98943	1.76e-22	3.91e-21	212	168	167	25	20	8
ECD_02440	ACT44260.1	yphF	LEA_K0_1mM	LEA_K0_cont	2.38246	4.23e-22	9.2e-21	284	217	298	36	37	44
ECD_01119	ACT43013.1	ycfZ	LEA_K0_1mM	LEA_K0_cont	2.25246	7.21e-22	1.55e-20	288	262	281	35	44	54
ECD_00483	ACT42382.1	sfmH	LEA_K0_1mM	LEA_K0_cont	2.86162	9.91e-22	2.11e-20	182	173	133	12	17	22
ECD_00849	ACT42744.1	Not Found	LEA_K0_1mM	LEA_K0_cont	2.54624	3.97e-21	8.03e-20	5195	5785	4881	464	956	673
ECD_00904	ACT42799.1	ycaN	LEA_K0_1mM	LEA_K0_cont	2.2888	4.37e-21	8.71e-20	1469	840	1015	160	217	146
ECD_00647	ACT42523.1	ybfGH	LEA_K0_1mM	LEA_K0_cont	3.07741	6.26e-21	1.23e-19	1146	962	1185	55	111	130
ECD_01171	ACT43063.1	ycgY	LEA_K0_1mM	LEA_K0_cont	2.84554	1.01e-20	1.95e-19	213	151	160	26	20	10
ECD_00829	ACT42724.1	Not Found	LEA_K0_1mM	LEA_K0_cont	2.96022	3.3e-20	6.22e-19	128	96	113	6	16	11
ECD_00482	ACT42381.1	sfmD	LEA_K0_1mM	LEA_K0_cont	2.03278	4.46e-20	8.26e-19	1315	833	971	163	226	194
ECD_01887	ACT43741.1	yedZ	LEA_K0_1mM	LEA_K0_cont	2.03772	5.05e-20	9.26e-19	2944	3638	3523	830	601	476
ECD_01296	ACT43184.1	ompG	LEA_K0_1mM	LEA_K0_cont	2.93968	6.03e-20	1.09e-18	164	131	205	12	23	15
ECD_04177	ACT45959.1	nanM	LEA_K0_1mM	LEA_K0_cont	2.66834	7.6e-20	1.37e-18	596	307	355	54	51	46
ECD_03085	ACT44889.1	nanA	LEA_K0_1mM	LEA_K0_cont	2.97003	8.27e-20	1.48e-18	10429	8680	9483	1468	720	633
ECD_01502	ACT43379.1	ydfJ	LEA_K0_1mM	LEA_K0_cont	2.20511	1.54e-19	2.71e-18	645	502	501	64	119	91
ECD_00684	ACT42559.1	sdhB	LEA_K0_1mM	LEA_K0_cont	3.2933	2.56e-19	4.45e-18	38269	22641	26092	3568	1781	1494
ECD_03392	ACT45192.1	dppD	LEA_K0_1mM	LEA_K0_cont	2.66784	5.8e-19	9.81e-18	1924	1208	1421	270	155	127
ECD_00818	ACT42719.1	Not Found	LEA_K0_1mM	LEA_K0_cont	3.38321	9.36e-19	1.55e-17	835	347	591	57	48	26
ECD_00458	ACT42357.1	hyi	LEA_K0_1mM	LEA_K0_cont	2.08144	1.05e-18	1.72e-17	227	218	257	54	44	30
ECD_01742	ACT43596.1	ydjI	LEA_K0_1mM	LEA_K0_cont	2.41592	1.22e-18	1.98e-17	271	218	196	42	38	19
ECD_00950	ACT42845.1	zapC	LEA_K0_1mM	LEA_K0_cont	2.0945	1.35e-18	2.19e-17	10775	6576	7238	1257	1811	1349
ECD_02534	ACT44353.1	proW	LEA_K0_1mM	LEA_K0_cont	2.55331	1.43e-18	2.3e-17	5227	3271	3896	768	501	362
ECD_04220	ACT46001.1	yjiY	LEA_K0_1mM	LEA_K0_cont	3.3057	2.14e-18	3.39e-17	13675	4724	7033	730	645	585
ECD_01219	ACT43109.1	oppC	LEA_K0_1mM	LEA_K0_cont	2.24403	2.35e-18	3.71e-17	9681	5119	6761	1246	1050	1169
ECD_00489	ACT42388.1	Not Found	LEA_K0_1mM	LEA_K0_cont	2.0782	2.84e-18	4.46e-17	191	151	155	26	33	31
ECD_01528	ACT43389.1	quuD	LEA_K0_1mM	LEA_K0_cont	2.02936	7.14e-18	1.08e-16	844	764	761	101	181	162
ECD_00995	ACT42890.1	yccM	LEA_K0_1mM	LEA_K0_cont	2.11527	7.38e-18	1.11e-16	1354	1006	976	141	221	224
ECD_01743	ACT43597.1	ydjJ	LEA_K0_1mM	LEA_K0_cont	2.53646	1.93e-17	2.82e-16	258	147	239	26	33	26
ECD_02039	ACT43863.1	Not Found	LEA_K0_1mM	LEA_K0_cont	2.08828	2.13e-17	3.09e-16	225	258	269	55	53	29
ECD_00074	ACT41975.1	leuC	LEA_K0_1mM	LEA_K0_cont	2.8296	2.28e-17	3.29e-16	28804	14897	20632	3346	1849	1755
ECD_04051	ACT45840.1	yjfL	LEA_K0_1mM	LEA_K0_cont	2.6254	1.3e-16	1.79e-15	86	81	91	16	10	6
ECD_00847	ACT42742.1	tfaE	LEA_K0_1mM	LEA_K0_cont	2.17828	1.61e-16	2.19e-15	5576	5335	5634	614	1257	941
ECD_02819	ACT44624.1	Not Found	LEA_K0_1mM	LEA_K0_cont	2.32268	1.97e-16	2.63e-15	402	396	305	83	49	38
ECD_02094	ACT43917.1	psuG	LEA_K0_1mM	LEA_K0_cont	2.45026	2.08e-16	2.76e-15	148	145	145	25	28	9
ECD_02915	ACT44719.1	ygiL	LEA_K0_1mM	LEA_K0_cont	2.57176	3e-16	3.9e-15	109	92	72	12	13	10
ECD_01741	ACT43595.1	ydjH	LEA_K0_1mM	LEA_K0_cont	2.61281	6.76e-16	8.49e-15	229	196	255	44	27	15
ECD_03414	ACT45214.1	yiaA	LEA_K0_1mM	LEA_K0_cont	2.67245	9.25e-16	1.14e-14	210	127	135	15	17	24
ECD_03429	ACT45228.1	yiaM	LEA_K0_1mM	LEA_K0_cont	3.06554	1.22e-15	1.5e-14	74	80	86	10	11	1
ECD_01036	ACT42931.1	csgE	LEA_K0_1mM	LEA_K0_cont	3.01154	1.99e-15	2.37e-14	70	58	54	3	6	8
ECD_01143	ACT43037.1	ycgG	LEA_K0_1mM	LEA_K0_cont	2.07758	2.09e-15	2.47e-14	196	148	165	35	39	19
ECD_00020	ACT41922.1	Not Found	LEA_K0_1mM	LEA_K0_cont	2.17747	2.93e-15	3.44e-14	382	420	489	106	65	50
ECD_01643	ACT43501.1	ydhY	LEA_K0_1mM	LEA_K0_cont	2.49274	1.01e-14	1.11e-13	349	244	179	27	47	31
ECD_00903	ACT42798.1	ycaM	LEA_K0_1mM	LEA_K0_cont	2.16635	2.5e-14	2.66e-13	774	438	596	107	138	67
ECD_00075	ACT41976.1	leuB	LEA_K0_1mM	LEA_K0_cont	2.45039	4.52e-14	4.64e-13	21726	11132	16762	3307	1859	1805
ECD_04185	ACT45966.1	fimC	LEA_K0_1mM	LEA_K0_cont	2.60128	5.3e-14	5.37e-13	95	63	65	11	11	6
ECD_00621	ACT42497.1	gltK	LEA_K0_1mM	LEA_K0_cont	2.67798	6.17e-14	6.2e-13	8442	5286	6245	1269	571	562
ECD_00137	ACT42038.1	yadM	LEA_K0_1mM	LEA_K0_cont	2.08916	6.84e-14	6.83e-13	111	107	147	22	26	18
ECD_01461	ACT43343.1	ydeR	LEA_K0_1mM	LEA_K0_cont	2.83269	1.24e-13	1.2e-12	109	69	128	12	15	6
ECD_00614	ACT42491.1	ybeR	LEA_K0_1mM	LEA_K0_cont	2.73271	1.25e-13	1.21e-12	141	70	120	14	14	10
ECD_03887	ACT45679.1	aceA	LEA_K0_1mM	LEA_K0_cont	3.45822	2.95e-13	2.74e-12	47747	38517	37668	5353	1668	1699
ECD_04052	ACT45841.1	yjfM	LEA_K0_1mM	LEA_K0_cont	2.16627	4.39e-13	4e-12	181	148	246	31	43	25
ECD_00230	ACT42129.1	ykfJ	LEA_K0_1mM	LEA_K0_cont	2.48701	4.66e-13	4.24e-12	237	119	183	25	33	16
ECD_01658	ACT43515.1	ydiL	LEA_K0_1mM	LEA_K0_cont	3.3058	4.94e-13	4.46e-12	93	60	80	3	13	2
ECD_03356	ACT45157.1	yhiD	LEA_K0_1mM	LEA_K0_cont	3.00599	1.74e-12	1.49e-11	49	48	41	8	5	0
ECD_01463	ACT43345.1	ydeT	LEA_K0_1mM	LEA_K0_cont	2.75004	2.48e-12	2.08e-11	131	67	102	7	17	10
ECD_01218	ACT43108.1	oppB	LEA_K0_1mM	LEA_K0_cont	2.43041	8.15e-12	6.37e-11	8357	4669	6536	1438	802	568
ECD_01017	ACT42912.1	putA	LEA_K0_1mM	LEA_K0_cont	2.63747	1.16e-11	8.88e-11	81254	47056	59455	12728	5526	5015
ECD_00480	ACT42379.1	sfmA	LEA_K0_1mM	LEA_K0_cont	2.15295	1.44e-11	1.08e-10	240	141	211	48	27	27
ECD_00991	ACT42886.1	cspH	LEA_K0_1mM	LEA_K0_cont	2.66763	4.06e-11	2.88e-10	37	42	47	4	6	5
ECD_02642	ACT44459.1	sdaB	LEA_K0_1mM	LEA_K0_cont	2.20493	9.03e-11	6.03e-10	14288	10527	12158	3302	1598	1305
ECD_00622	ACT42498.1	gltJ	LEA_K0_1mM	LEA_K0_cont	2.22954	9.55e-11	6.33e-10	12644	7187	9155	2440	1269	1057
ECD_01462	ACT43344.1	ydeS	LEA_K0_1mM	LEA_K0_cont	2.16622	1.56e-10	1.01e-09	75	90	86	8	23	12
ECD_00834	ACT42729.1	Not Found	LEA_K0_1mM	LEA_K0_cont	2.05651	2.83e-10	1.76e-09	255	262	184	24	59	46
ECD_00510	ACT42407.1	ylcL	LEA_K0_1mM	LEA_K0_cont	2.32419	5.02e-10	3.04e-09	85	67	65	4	17	12
ECD_04184	ACT45965.1	fimI	LEA_K0_1mM	LEA_K0_cont	2.0576	9.23e-10	5.38e-09	86	146	87	20	23	16
ECD_02095	ACT43918.1	psuK	LEA_K0_1mM	LEA_K0_cont	2.4088	9.98e-10	5.79e-09	72	48	47	12	9	3
ECD_02988	ACT44792.1	yhaC	LEA_K0_1mM	LEA_K0_cont	3.73972	1.19e-09	6.82e-09	20	27	28	0	0	4
ECD_01527	ACT43388.1	blc	LEA_K0_1mM	LEA_K0_cont	2.49197	1.58e-09	8.91e-09	959	473	639	45	128	107
ECD_01136	ACT43030.1	ycgX	LEA_K0_1mM	LEA_K0_cont	2.36722	1.62e-09	9.13e-09	159	160	166	10	25	36
ECD_01147	ACT43040.2	ymgG	LEA_K0_1mM	LEA_K0_cont	2.41525	1.78e-09	9.95e-09	55	92	105	12	9	15
ECD_03295	ACT45097.1	yrhB	LEA_K0_1mM	LEA_K0_cont	2.62152	2.77e-09	1.5e-08	50	49	49	3	3	12
ECD_03941	ACT45731.1	acs	LEA_K0_1mM	LEA_K0_cont	2.92469	5.05e-09	2.63e-08	15458	9530	10454	2269	731	613
ECD_r00020	#N/A	#N/A	LEA_K0_1mM	LEA_K0_cont	2.28605	1.01e-08	5.02e-08	3519	10422	6353	895	1122	1183
ECD_r00005	#N/A	#N/A	LEA_K0_1mM	LEA_K0_cont	2.12048	1.04e-08	5.14e-08	7667	21184	13602	2254	2525	2729
ECD_r00011	#N/A	#N/A	LEA_K0_1mM	LEA_K0_cont	2.2879	1.06e-08	5.21e-08	3490	10257	6375	870	1110	1187
ECD_r00015	#N/A	#N/A	LEA_K0_1mM	LEA_K0_cont	2.0906	1.45e-08	7.02e-08	7734	21388	13892	2334	2640	2797
ECD_00135	ACT42036.1	yadK	LEA_K0_1mM	LEA_K0_cont	2.16518	1.53e-08	7.33e-08	70	73	75	4	17	16
ECD_r00021	#N/A	#N/A	LEA_K0_1mM	LEA_K0_cont	2.09558	1.59e-08	7.58e-08	7824	21334	13667	2284	2543	2868
ECD_00993	ACT42888.1	ymcE	LEA_K0_1mM	LEA_K0_cont	2.17106	1.78e-08	8.4e-08	285	213	231	20	70	35
ECD_r00001	#N/A	#N/A	LEA_K0_1mM	LEA_K0_cont	2.32042	1.84e-08	8.67e-08	3271	10156	6468	846	1078	1140
ECD_03610	ACT45405.1	pstA	LEA_K0_1mM	LEA_K0_cont	2.03086	1.88e-08	8.84e-08	9967	12945	10795	3463	1372	1540
ECD_r00010	#N/A	#N/A	LEA_K0_1mM	LEA_K0_cont	2.28442	2.06e-08	9.63e-08	3337	10082	6291	873	1045	1188
ECD_r00018	#N/A	#N/A	LEA_K0_1mM	LEA_K0_cont	2.00788	2.43e-08	1.12e-07	7817	21326	13737	2655	2683	2871
ECD_r00012	#N/A	#N/A	LEA_K0_1mM	LEA_K0_cont	2.07574	2.53e-08	1.16e-07	7478	20987	13694	2354	2551	2787
ECD_r00014	#N/A	#N/A	LEA_K0_1mM	LEA_K0_cont	2.31872	3.56e-08	1.61e-07	3378	10659	6505	851	1124	1191
ECD_03288	ACT45090.1	gntK	LEA_K0_1mM	LEA_K0_cont	2.06393	4.25e-08	1.9e-07	2970	3481	3049	966	328	455
ECD_r00009	#N/A	#N/A	LEA_K0_1mM	LEA_K0_cont	2.04921	4.35e-08	1.95e-07	7384	20751	13340	2311	2584	2811
ECD_r00006	#N/A	#N/A	LEA_K0_1mM	LEA_K0_cont	2.30304	4.97e-08	2.2e-07	3273	10589	6244	876	1095	1163
ECD_00650	ACT42526.1	Not Found	LEA_K0_1mM	LEA_K0_cont	2.59114	5.94e-08	2.6e-07	41	78	41	6	4	10
ECD_00281	ACT42180.1	yahL	LEA_K0_1mM	LEA_K0_cont	2.32345	7.42e-08	3.23e-07	36	54	61	3	11	9
ECD_r00017	#N/A	#N/A	LEA_K0_1mM	LEA_K0_cont	2.30768	9.26e-08	3.96e-07	3334	10643	6387	815	1109	1233
ECD_r00002	#N/A	#N/A	LEA_K0_1mM	LEA_K0_cont	2.08956	1.01e-07	4.31e-07	6844	20675	13089	2237	2434	2669
ECD_03532	ACT45328.1	Not Found	LEA_K0_1mM	LEA_K0_cont	2.26987	2.35e-07	9.5e-07	115	95	99	14	31	5
ECD_00258	ACT42157.1	rclC	LEA_K0_1mM	LEA_K0_cont	2.46857	4.4e-07	1.69e-06	89	35	72	15	7	5
ECD_01660	ACT43516.1	ydiN	LEA_K0_1mM	LEA_K0_cont	2.80388	4.95e-07	1.89e-06	149	121	113	2	26	14
ECD_00837	ACT42732.1	spanII	LEA_K0_1mM	LEA_K0_cont	2.24601	1.06e-06	3.84e-06	67	96	35	13	12	7
ECD_04178	ACT45960.1	nanC	LEA_K0_1mM	LEA_K0_cont	2.11129	1.18e-06	4.21e-06	130	129	152	11	46	17
ECD_00460	ACT42359.1	ybbV	LEA_K0_1mM	LEA_K0_cont	3.07405	1.5e-06	5.29e-06	21	11	15	1	2	1
ECD_01140	ACT43034.1	ymgA	LEA_K0_1mM	LEA_K0_cont	2.35284	1.67e-06	5.82e-06	29	19	27	1	5	5
ECD_01699	ACT43554.1	ydjO	LEA_K0_1mM	LEA_K0_cont	2.17465	1.92e-06	6.6e-06	1183	2286	2231	152	535	297
ECD_03607	ACT45402.1	bglG	LEA_K0_1mM	LEA_K0_cont	2.01823	2.7e-06	9.08e-06	96	78	41	9	13	18
ECD_03005	ACT44809.1	agaB	LEA_K0_1mM	LEA_K0_cont	2.0065	3.35e-06	1.1e-05	60	51	36	4	17	7
ECD_02353	ACT44174.1	eutS	LEA_K0_1mM	LEA_K0_cont	2.32935	3.63e-06	1.18e-05	64	52	38	1	10	12
ECD_01507	ACT43384.1	Not Found	LEA_K0_1mM	LEA_K0_cont	3.31017	3.87e-06	1.25e-05	24	22	72	5	3	1
ECD_03442	ACT45241.1	yiaW	LEA_K0_1mM	LEA_K0_cont	2.17166	4.4e-06	1.42e-05	28	36	25	10	3	2
ECD_r00008	#N/A	#N/A	LEA_K0_1mM	LEA_K0_cont	3.38032	4.67e-06	1.5e-05	10	45	30	1	2	3
ECD_r00007	#N/A	#N/A	LEA_K0_1mM	LEA_K0_cont	2.95397	4.68e-06	1.5e-05	15	55	33	5	2	3
ECD_00320	ACT42219.1	Not Found	LEA_K0_1mM	LEA_K0_cont	5.72772	1.46e-05	4.3e-05	6	4	12	0	0	0
ECD_00530	ACT42410.1	Not Found	LEA_K0_1mM	LEA_K0_cont	2.64797	1.62e-05	4.75e-05	41	20	33	3	0	8
ECD_01324	ACT43210.1	ydaC	LEA_K0_1mM	LEA_K0_cont	2.33904	2.1e-05	6.01e-05	19	21	34	0	6	5
ECD_01960	ACT43811.1	wcaF	LEA_K0_1mM	LEA_K0_cont	2.56829	2.51e-05	7.09e-05	64	32	33	1	4	11
ECD_01546	ACT43406.1	Not Found	LEA_K0_1mM	LEA_K0_cont	2.06578	7.19e-05	0.000190123	18	18	20	0	4	6
ECD_03760	ACT45553.1	ompL	LEA_K0_1mM	LEA_K0_cont	2.36453	9.66e-05	0.000249502	45	14	17	4	4	3
ECD_00683	ACT42558.1	sdhA	LEA_K0_1mM	LEA_K0_cont	2.70225	0.000161537	0.000400541	133186	75981	92104	27379	4338	4233
ECD_01233	ACT43123.1	yciG	LEA_K0_1mM	LEA_K0_cont	2.08912	0.00016872	0.000417406	15	23	13	2	5	2
ECD_r00004	#N/A	#N/A	LEA_K0_1mM	LEA_K0_cont	2.99532	0.000244954	0.00058738	5	25	14	1	2	1
ECD_01325	ACT43211.1	ralR	LEA_K0_1mM	LEA_K0_cont	2.1016	0.000284551	0.000676759	24	12	16	0	4	5
ECD_r00019	#N/A	#N/A	LEA_K0_1mM	LEA_K0_cont	2.51656	0.00076795	0.00169111	6	26	14	1	4	1
ECD_03353	ACT45154.1	yhiS	LEA_K0_1mM	LEA_K0_cont	2.21321	0.00087108	0.00190192	18	9	11	0	2	4
ECD_n04327	#N/A	#N/A	LEA_K0_1mM	LEA_K0_cont	2.17929	0.00443451	0.0084273	8	8	9	4	0	0
ECD_03919	ACT45710.1	yjbL	LEA_K0_1mM	LEA_K0_cont	3.35586	0.0134556	0.022946	0	13	4	1	0	0
ECD_01429	ACT43311.1	yddK	LEA_K0_1mM	LEA_K0_cont	2.00271	0.0153761	0.0259075	7	16	4	1	4	0
ECD_n04383	ACT42595.1	csrC	LEA_K0_1mM	LEA_K0_cont	-4.76337	3.85e-154	3.36e-151	15791	11078	11663	300703	260298	218394	Down
ECD_02473	ACT42605.1	grcA	LEA_K0_1mM	LEA_K0_cont	-2.9219	3.34e-57	3.84e-55	1073	1405	1044	5894	7584	6497
ECD_n04352	ACT42197.1	csrB	LEA_K0_1mM	LEA_K0_cont	-2.81132	1.16e-53	1.15e-51	245	246	204	1401	1096	1130
ECD_03512	ACT42598.1	xanP	LEA_K0_1mM	LEA_K0_cont	-2.95509	2.49e-49	2.01e-47	2030	2310	2659	15324	11879	13235
ECD_00596	ACT42590.1	tatE	LEA_K0_1mM	LEA_K0_cont	-2.47772	2.3e-47	1.7e-45	892	1206	1108	4591	4717	4082
ECD_02391	ACT42587.1	purM	LEA_K0_1mM	LEA_K0_cont	-3.1554	1.04e-44	7.23e-43	3452	3771	4555	29803	21190	26934
ECD_03125	ACT42592.1	yhdV	LEA_K0_1mM	LEA_K0_cont	-4.97001	1.15e-44	7.83e-43	141	372	250	5730	8129	4389
ECD_00434	ACT42196.1	ybaQ	LEA_K0_1mM	LEA_K0_cont	-2.16757	1.46e-44	9.8e-43	1212	981	880	3110	3944	3239
ECD_02792	ACT42601.1	yggX	LEA_K0_1mM	LEA_K0_cont	-2.04371	2.62e-38	1.26e-36	1504	1662	1719	5681	5383	4069
ECD_03813	ACT42597.1	zapB	LEA_K0_1mM	LEA_K0_cont	-2.04125	7.98e-38	3.71e-36	4719	5744	4302	16036	16358	13140
ECD_00473	ACT42591.1	purE	LEA_K0_1mM	LEA_K0_cont	-2.12588	1.33e-37	5.98e-36	2357	2538	2695	8467	7578	8578
ECD_03592	ACT42594.1	tnaA	LEA_K0_1mM	LEA_K0_cont	-2.35367	5.07e-37	2.17e-35	1468	1993	1809	6814	7976	5527
ECD_01820	ACT42596.1	purT	LEA_K0_1mM	LEA_K0_cont	-2.54081	5.88e-37	2.49e-35	2287	2646	2615	12181	9102	11314
ECD_02238	ACT42606.1	cvpA	LEA_K0_1mM	LEA_K0_cont	-2.60046	9.45e-37	3.97e-35	2406	2837	3400	14396	11884	12830
ECD_03883	ACT45680.1	purH	LEA_K0_1mM	LEA_K0_cont	-2.78544	2.66e-36	1.09e-34	3199	4006	3991	22797	15700	18922
ECD_02935	ACT42600.1	rpsU	LEA_K0_1mM	LEA_K0_cont	-2.34791	2.86e-35	1.06e-33	12255	17305	14403	57439	65273	46011
ECD_04113	ACT42602.1	pyrB	LEA_K0_1mM	LEA_K0_cont	-4.23525	3.17e-35	1.15e-33	541	611	585	5093	6855	11985
ECD_03405	ACT42607.1	yiaG	LEA_K0_1mM	LEA_K0_cont	-2.17346	5.72e-35	2.07e-33	498	640	535	1682	2254	1732
ECD_03032	ACT42599.1	rpsO	LEA_K0_1mM	LEA_K0_cont	-2.11743	1.31e-34	4.66e-33	18421	23753	20225	72441	77224	54266
ECD_00036	ACT42604.1	carA	LEA_K0_1mM	LEA_K0_cont	-2.99212	2.75e-33	9.31e-32	6365	7445	8271	33738	42623	53800
ECD_00593	ACT43902.1	cspE	LEA_K0_1mM	LEA_K0_cont	-2.25051	7.42e-32	2.3e-30	724	847	770	3319	2996	2070
ECD_03098	ACT42610.1	yhcN	LEA_K0_1mM	LEA_K0_cont	-2.75644	8.83e-31	2.49e-29	6750	6939	5255	22221	38279	34793
ECD_03794	ACT42616.1	sodA	LEA_K0_1mM	LEA_K0_cont	-2.41574	1.86e-25	3.63e-24	57720	69853	63331	338700	238583	187616
ECD_04112	ACT42608.1	pyrI	LEA_K0_1mM	LEA_K0_cont	-2.36322	1.08e-24	2.01e-23	507	613	619	2576	1755	2307
ECD_00803	ACT43246.1	bssR	LEA_K0_1mM	LEA_K0_cont	-2.18261	3.96e-20	5.43e-19	3941	6594	4813	15174	20945	16320
ECD_02425	ACT42584.1	suhB	LEA_K0_1mM	LEA_K0_cont	-2.18816	8.72e-20	1.16e-18	7570	11314	9862	25165	40923	32442
ECD_00769	ACT42722.1	ybiJ	LEA_K0_1mM	LEA_K0_cont	-2.0981	3.99e-19	4.81e-18	3891	4165	3253	8414	14920	12804
ECD_02096	ACT42615.1	fruA	LEA_K0_1mM	LEA_K0_cont	-2.4517	5.07e-18	5.51e-17	5326	7143	6098	17091	25869	32241
ECD_n04353	ACT42593.1	gcvB	LEA_K0_1mM	LEA_K0_cont	-2.82429	1.13e-16	1.09e-15	44102	95751	76634	522468	377310	261570
ECD_02389	ACT42565.1	uraA	LEA_K0_1mM	LEA_K0_cont	-2.07735	1.48e-16	1.42e-15	1447	1967	1975	4195	6243	6522
ECD_00027	ACT44633.1	rpsT	LEA_K0_1mM	LEA_K0_cont	-2.36838	5.65e-16	5.14e-15	13866	25997	21697	86011	101727	54360
ECD_00290	ACT42609.1	codB	LEA_K0_1mM	LEA_K0_cont	-2.36792	6.7e-16	6.03e-15	1369	1746	1774	4475	5774	8370
ECD_01259	#N/A	yciH	LEA_K0_1mM	LEA_K0_cont	-2.00774	1.81e-15	1.56e-14	1081	1566	1591	3309	4602	4811
ECD_02392	ACT45928.1	purN	LEA_K0_1mM	LEA_K0_cont	-2.26781	6.89e-15	5.69e-14	1876	2234	2331	11202	5639	6303
ECD_00957	ACT42588.1	rmf	LEA_K0_1mM	LEA_K0_cont	-2.0034	1.07e-14	8.63e-14	9688	11816	6214	32842	28712	21654
ECD_00949	ACT42612.1	pyrD	LEA_K0_1mM	LEA_K0_cont	-2.04991	2.41e-14	1.86e-13	2961	3902	3993	7665	12684	13164
ECD_02097	ACT42195.1	fruK	LEA_K0_1mM	LEA_K0_cont	-2.48944	7.79e-14	5.67e-13	3340	4550	3581	8920	17748	21042
ECD_01565	ACT43901.1	ynfM	LEA_K0_1mM	LEA_K0_cont	-2.13936	8.87e-14	6.43e-13	3807	5813	4295	10702	15887	18897
ECD_04338	ACT43989.1	ypdK	LEA_K0_1mM	LEA_K0_cont	-2.38577	9.26e-14	6.7e-13	304	492	328	973	2200	1282
ECD_02098	ACT42361.1	fruB	LEA_K0_1mM	LEA_K0_cont	-2.55922	3.96e-13	2.68e-12	2690	3784	2760	7058	15491	17788
ECD_02267	ACT42618.1	yfcZ	LEA_K0_1mM	LEA_K0_cont	-2.08913	8.2e-13	5.37e-12	1249	2340	1160	4572	5698	4881
ECD_03628	ACT42581.1	asnA	LEA_K0_1mM	LEA_K0_cont	-2.73254	1.9e-11	1.06e-10	17163	18146	12214	31804	99912	102135
ECD_03503	ACT42642.1	yicG	LEA_K0_1mM	LEA_K0_cont	-2.02038	1.04e-10	5.38e-10	1772	3009	2344	4540	9193	7958
ECD_03557	ACT42655.1	emrD	LEA_K0_1mM	LEA_K0_cont	-2.09615	1.52e-10	7.62e-10	2604	2836	2451	4331	11718	9223
ECD_00435	ACT42638.1	copA	LEA_K0_1mM	LEA_K0_cont	-2.20745	3.89e-10	1.87e-09	30755	27975	24535	47062	107162	129023
ECD_03121	ACT42617.1	yhdU	LEA_K0_1mM	LEA_K0_cont	-2.55077	5.66e-10	2.67e-09	43	147	119	382	580	413
ECD_03898	ACT45036.1	yjbE	LEA_K0_1mM	LEA_K0_cont	-2.03631	2.4e-09	1.04e-08	47	47	19	110	135	101
ECD_03591	ACT42629.1	tnaC	LEA_K0_1mM	LEA_K0_cont	-2.06201	1.13e-08	4.5e-08	12	18	23	60	57	49
ECD_03397	ACT42645.1	yhjX	LEA_K0_1mM	LEA_K0_cont	-4.26406	1.43e-07	4.94e-07	1598	1943	1309	4318	31103	33504
ECD_01239	ACT42918.1	trpL	LEA_K0_1mM	LEA_K0_cont	-2.33681	3.55e-07	1.18e-06	19	23	21	132	54	52
ECD_04114	ACT42887.1	pyrL	LEA_K0_1mM	LEA_K0_cont	-2.32446	1.51e-06	4.66e-06	21	47	26	63	112	172
ECD_04108	ACT42586.1	treB	LEA_K0_1mM	LEA_K0_cont	-2.79013	0.000175819	0.000405814	8342	5514	6832	71642	16947	17880

## Sheet: Table S2A
query	seed_ortholog	evalue	score	eggNOG_OGs	max_annot_lvl	COG_category	Description	Preferred_name	GOs	EC	KEGG_ko	KEGG_Pathway	KEGG_Module	KEGG_Reaction	KEGG_rclass	BRITE	KEGG_TC	CAZy	BiGG_Reaction	PFAMs
ACT41922.1	469008.B21_00021	4.84e-147	419.0	COG3539@1|root,COG3539@2|Bacteria,1NEKI@1224|Proteobacteria,1SDNQ@1236|Gammaproteobacteria	1236|Gammaproteobacteria	NU	Fimbrial protein	-	-	-	-	-	-	-	-	-	-	-	-	-
ACT41975.1	199310.c0089	0.0	930.0	COG0065@1|root,COG0065@2|Bacteria,1MVYR@1224|Proteobacteria,1RMF6@1236|Gammaproteobacteria,3XN9T@561|Escherichia	1236|Gammaproteobacteria	E	Catalyzes the isomerization between 2-isopropylmalate and 3-isopropylmalate, via the formation of 2-isopropylmaleate	leuC	GO:0003674,GO:0003824,GO:0003861,GO:0005575,GO:0005622,GO:0005623,GO:0005737,GO:0005829,GO:0006082,GO:0006520,GO:0006551,GO:0006807,GO:0008150,GO:0008152,GO:0008652,GO:0009058,GO:0009081,GO:0009082,GO:0009098,GO:0009316,GO:0009987,GO:0016053,GO:0016829,GO:0016835,GO:0016836,GO:0016853,GO:0016866,GO:0019752,GO:0032991,GO:0043436,GO:0044237,GO:0044238,GO:0044249,GO:0044281,GO:0044283,GO:0044424,GO:…	4.2.1.33,4.2.1.35	ko:K01703	ko00290,ko00660,ko00966,ko01100,ko01110,ko01210,ko01230,map00290,map00660,map00966,map01100,map01110,map01210,map01230	M00432,M00535	R03896,R03898,R03968,R04001,R08620,R08624,R08628,R08634,R08641,R08645,R10170	RC00497,RC00976,RC00977,RC01041,RC01046,RC03072	br01601,ko00000,ko00001,ko00002,ko01000	-	-	iEcE24377_1341.EcE24377A_0075,iPC815.YPO0531	Aconitase
ACT41976.1	316407.21321955	1.3e-264	724.0	COG0473@1|root,COG0473@2|Bacteria,1MUH4@1224|Proteobacteria,1RMZQ@1236|Gammaproteobacteria,3XNII@561|Escherichia	1236|Gammaproteobacteria	CE	Catalyzes the oxidation of 3-carboxy-2-hydroxy-4- methylpentanoate (3-isopropylmalate) to 3-carboxy-4-methyl-2- oxopentanoate. The product decarboxylates to 4-methyl-2 oxopentanoate	leuB	GO:0000287,GO:0003674,GO:0003824,GO:0003862,GO:0005488,GO:0005575,GO:0005622,GO:0005623,GO:0005737,GO:0005829,GO:0006082,GO:0006520,GO:0006551,GO:0006807,GO:0006950,GO:0007154,GO:0008150,GO:0008152,GO:0008652,GO:0009058,GO:0009081,GO:0009082,GO:0009098,GO:0009267,GO:0009605,GO:0009987,GO:0009991,GO:0016053,GO:0016491,GO:0016614,GO:0016616,GO:0019752,GO:0030145,GO:0031667,GO:0031668,GO:0031669,GO:…	1.1.1.85	ko:K00052	ko00290,ko00660,ko01100,ko01110,ko01210,ko01230,map00290,map00660,map01100,map01110,map01210,map01230	M00432,M00535	R00994,R04426,R10052	RC00084,RC00417,RC03036	br01601,ko00000,ko00001,ko00002,ko01000	-	-	iECs_1301.ECs0077,iYL1228.KPN_00079,iZ_1308.Z0082	Iso_dh
ACT42036.1	469008.B21_00134	3.9e-138	390.0	COG3539@1|root,COG3539@2|Bacteria,1NZBZ@1224|Proteobacteria,1SQYM@1236|Gammaproteobacteria,3XR5S@561|Escherichia	1236|Gammaproteobacteria	NU	Part of the yadCKLM-htrE-yadVN fimbrial operon. Could contribute to adhesion to various surfaces in specific environmental niches	yadK	GO:0005575,GO:0005623,GO:0007155,GO:0008150,GO:0009289,GO:0009987,GO:0022610,GO:0031589,GO:0042710,GO:0042995,GO:0043708,GO:0043709,GO:0044010,GO:0044464,GO:0044764,GO:0051704,GO:0090605,GO:0090609	-	-	-	-	-	-	-	-	-	-	Fimbrial
ACT42038.1	469008.B21_00136	2.65e-127	362.0	COG3539@1|root,COG3539@2|Bacteria,1N055@1224|Proteobacteria,1SBJ2@1236|Gammaproteobacteria,3XR2W@561|Escherichia	1236|Gammaproteobacteria	NU	Part of the yadCKLM-htrE-yadVN fimbrial operon. Could contribute to adhesion to various surfaces in specific environmental niches	yadM	GO:0007155,GO:0008150,GO:0022610	-	-	-	-	-	-	-	-	-	-	Fimbrial
ACT42039.1	469008.B21_00137	0.0	1734.0	COG3188@1|root,COG3188@2|Bacteria,1MUHE@1224|Proteobacteria,1RMPU@1236|Gammaproteobacteria,3XQED@561|Escherichia	1236|Gammaproteobacteria	M	outer membrane usher protein	htrE	GO:0003674,GO:0005215,GO:0005575,GO:0005623,GO:0006810,GO:0008150,GO:0009279,GO:0009297,GO:0009987,GO:0015267,GO:0015288,GO:0015473,GO:0016020,GO:0016043,GO:0019867,GO:0022607,GO:0022803,GO:0022829,GO:0022857,GO:0030030,GO:0030031,GO:0030312,GO:0030313,GO:0031975,GO:0043711,GO:0044085,GO:0044462,GO:0044464,GO:0051179,GO:0051234,GO:0055085,GO:0071840,GO:0071944	-	ko:K07347	ko05133,map05133	-	-	-	ko00000,ko00001,ko02000,ko02035,ko02044	1.B.11.3	-	-	PapC_C,PapC_N,Usher
ACT42129.1	469008.B21_00233	2.12e-62	190.0	COG1690@1|root,COG1690@2|Bacteria,1MUHA@1224|Proteobacteria,1RN50@1236|Gammaproteobacteria	1236|Gammaproteobacteria	S	release factor H-coupled RctB family protein	rtcB	-	6.5.1.3	ko:K14415,ko:K18148	ko01501,map01501	-	-	-	ko00000,ko00001,ko01000,ko03016	-	-	-	RtcB
ACT42145.1	155864.EDL933_0318	3.47e-153	429.0	COG3477@1|root,COG3477@2|Bacteria,1MV9E@1224|Proteobacteria,1RYHM@1236|Gammaproteobacteria,3XQGU@561|Escherichia	1236|Gammaproteobacteria	S	response to acidic pH	yagU	GO:0005575,GO:0005623,GO:0005886,GO:0008150,GO:0009268,GO:0009628,GO:0010447,GO:0016020,GO:0044464,GO:0050896,GO:0071944	-	ko:K08996	-	-	-	-	ko00000	-	-	-	DUF1440
ACT42152.1	316407.85674438	1.17e-138	392.0	COG2771@1|root,COG2771@2|Bacteria,1NRJZ@1224|Proteobacteria,1SJJF@1236|Gammaproteobacteria	1236|Gammaproteobacteria	K	Part of the ecpRABCDE operon, which encodes the E.coli common pilus (ECP). ECP is found in both commensal and pathogenic strains and plays a dual role in early-stage biofilm development and host cell recognition	matA	-	-	ko:K21963	-	-	-	-	ko00000,ko03000	-	-	-	GerE
ACT42157.1	316407.85674446	1.53e-139	394.0	COG3059@1|root,COG3059@2|Bacteria,1R6WS@1224|Proteobacteria,1S0X7@1236|Gammaproteobacteria,3XMGM@561|Escherichia	1236|Gammaproteobacteria	S	response to hypochlorite	ykgB	GO:0000302,GO:0001101,GO:0003674,GO:0003824,GO:0005575,GO:0005623,GO:0005886,GO:0006081,GO:0006082,GO:0006089,GO:0006139,GO:0006351,GO:0006725,GO:0006807,GO:0006950,GO:0006979,GO:0008150,GO:0008152,GO:0009056,GO:0009058,GO:0009059,GO:0009438,GO:0009987,GO:0010035,GO:0010467,GO:0016020,GO:0016053,GO:0016070,GO:0016829,GO:0016835,GO:0016836,GO:0018130,GO:0019172,GO:0019243,GO:0019249,GO:0019438,GO:…	-	ko:K21741	-	-	-	-	ko00000	-	-	-	DUF417
ACT42182.1	469008.B21_00287	3.15e-154	433.0	COG1280@1|root,COG1280@2|Bacteria,1P5IT@1224|Proteobacteria,1RYYK@1236|Gammaproteobacteria,3XMDJ@561|Escherichia	1236|Gammaproteobacteria	E	amino acid transmembrane transporter activity	yahN	GO:0003333,GO:0003674,GO:0005215,GO:0005342,GO:0005575,GO:0005623,GO:0005886,GO:0006810,GO:0006811,GO:0006820,GO:0006865,GO:0008150,GO:0008509,GO:0008514,GO:0015075,GO:0015171,GO:0015318,GO:0015711,GO:0015849,GO:0016020,GO:0022857,GO:0034220,GO:0044464,GO:0046942,GO:0046943,GO:0051179,GO:0051234,GO:0055085,GO:0071702,GO:0071705,GO:0071944,GO:0098656,GO:1903825,GO:1905039	-	ko:K03329	-	-	-	-	ko00000,ko02000	2.A.76.1.3	-	-	LysE
ACT42195.1	469008.B21_00300	4.22e-149	419.0	COG0110@1|root,COG0110@2|Bacteria,1PDDC@1224|Proteobacteria,1S0KA@1236|Gammaproteobacteria,3XQK9@561|Escherichia	1236|Gammaproteobacteria	S	May assist cellular detoxification by acetylating non- metabolizable pyranosides, thereby preventing their reentry into the cell	lacA	GO:0003674,GO:0003824,GO:0005488,GO:0005515,GO:0005575,GO:0005622,GO:0005623,GO:0005737,GO:0008374,GO:0008870,GO:0016407,GO:0016413,GO:0016740,GO:0016746,GO:0016747,GO:0042802,GO:0044424,GO:0044464	2.3.1.18	ko:K00633	-	-	-	-	ko00000,ko01000	-	-	-	Hexapep,Hexapep_2,Mac
ACT42196.1	199310.c0458	1.61e-290	794.0	COG2223@1|root,COG2223@2|Bacteria,1MYS9@1224|Proteobacteria,1RMRW@1236|Gammaproteobacteria,3XN78@561|Escherichia	1236|Gammaproteobacteria	P	Responsible for transport of beta-galactosides into the cell, with the concomitant import of a proton (symport system). Can transport lactose, melibiose, lactulose or the analog methyl- 1-thio-beta,D-galactopyranoside (TMG), but not sucrose or fructose. The substrate specificity is directed toward the galactopyranosyl moiety of the substrate	lacY	GO:0003674,GO:0005215,GO:0005351,GO:0005402,GO:0005488,GO:0005575,GO:0005623,GO:0005886,GO:0005887,GO:0006810,GO:0006811,GO:0006812,GO:0008150,GO:0008324,GO:0008643,GO:0015075,GO:0015077,GO:0015078,GO:0015144,GO:0015154,GO:0015155,GO:0015157,GO:0015291,GO:0015293,GO:0015294,GO:0015295,GO:0015318,GO:0015528,GO:0015672,GO:0015766,GO:0015767,GO:0015772,GO:0016020,GO:0016021,GO:0022804,GO:0022857,GO:…	-	ko:K02532	-	-	-	-	ko00000,ko02000	2.A.1.5	-	iAF1260.b0343,iAPECO1_1312.APECO1_1650,iB21_1397.B21_00301,iBWG_1329.BWG_3743,iE2348C_1286.E2348C_0298,iECABU_c1320.ECABU_c04330,iECBD_1354.ECBD_3314,iECB_1328.ECB_00297,iECDH10B_1368.ECDH10B_1356,iECDH1ME8569_1439.ECDH1ME8569_0330,iECD_1391.ECD_00297,iECED1_1282.ECED1_0371,iECO103_1326.ECO103_0325,iECO111_1330.ECO111_0379,iECO26_1355.ECO26_0379,iECOK1_1307.ECOK1_0335,iECP_1309.ECP_0416,iECS88_13…	LacY_symp
ACT42197.1	316407.85674486	0.0	2162.0	COG3250@1|root,COG3250@2|Bacteria,1MVBN@1224|Proteobacteria,1RMER@1236|Gammaproteobacteria,3XNFH@561|Escherichia	1236|Gammaproteobacteria	G	Belongs to the glycosyl hydrolase 2 family	lacZ	GO:0000287,GO:0003674,GO:0003824,GO:0004553,GO:0004565,GO:0005488,GO:0005515,GO:0005575,GO:0005975,GO:0005984,GO:0005988,GO:0005990,GO:0008150,GO:0008152,GO:0009056,GO:0009311,GO:0009313,GO:0009341,GO:0009987,GO:0015925,GO:0016052,GO:0016787,GO:0016798,GO:0031420,GO:0032991,GO:0042802,GO:0043167,GO:0043169,GO:0044237,GO:0044238,GO:0044248,GO:0044262,GO:0044275,GO:0046352,GO:0046872,GO:0071704,GO:…	3.2.1.23	ko:K01190,ko:K12111	ko00052,ko00511,ko00600,ko01100,map00052,map00511,map00600,map01100	-	R01105,R01678,R03355,R04783,R06114	RC00049,RC00452	ko00000,ko00001,ko01000	-	-	iAF1260.b0344,iB21_1397.B21_00302,iECBD_1354.ECBD_3313,iECB_1328.ECB_00298,iECDH1ME8569_1439.ECDH1ME8569_0331,iECD_1391.ECD_00298,iECNA114_1301.ECNA114_0327,iEcDH1_1363.EcDH1_3262,iJO1366.b0344,iJR904.b0344,iY75_1357.Y75_RS01775	Bgal_small_N,DUF4981,Glyco_hydro_2,Glyco_hydro_2_C,Glyco_hydro_2_N
ACT42201.1	155864.EDL933_0410	4.66e-231	635.0	COG3384@1|root,COG3384@2|Bacteria,1MW77@1224|Proteobacteria,1RR43@1236|Gammaproteobacteria,3XQVF@561|Escherichia	1236|Gammaproteobacteria	S	Catalyzes the non-heme iron(II)-dependent oxidative cleavage of 2,3-dihydroxyphenylpropionic acid and 2,3- dihydroxicinnamic acid into 2-hydroxy-6-ketononadienedioate and 2- hydroxy-6-ketononatrienedioate, respectively	mhpB	GO:0003674,GO:0003824,GO:0005488,GO:0005506,GO:0006066,GO:0006082,GO:0006725,GO:0008150,GO:0008152,GO:0008198,GO:0009056,GO:0009698,GO:0009987,GO:0016054,GO:0016491,GO:0016701,GO:0016702,GO:0019439,GO:0019622,GO:0019748,GO:0019752,GO:0032787,GO:0043167,GO:0043169,GO:0043436,GO:0044237,GO:0044248,GO:0044281,GO:0044282,GO:0046164,GO:0046271,GO:0046395,GO:0046435,GO:0046872,GO:0046914,GO:0047070,GO:…	1.13.11.16,1.13.11.57	ko:K04099,ko:K05713	ko00360,ko00627,ko01120,ko01220,map00360,map00627,map01120,map01220	M00545	R03550,R04280,R04376,R06788,R09565	RC00233,RC00535,RC01140,RC01364,RC02567,RC02694	br01602,ko00000,ko00001,ko00002,ko01000	-	-	iECIAI1_1343.ECIAI1_0349,iECO111_1330.ECO111_0384,iECO26_1355.ECO26_0384,iECSE_1348.ECSE_0373,iECW_1372.ECW_m0426,iEKO11_1354.EKO11_3494,iEcE24377_1341.EcE24377A_0372,iEcHS_1320.EcHS_A0412,iWFL_1372.ECW_m0426	LigB
ACT42357.1	316407.85674646	4.91e-198	547.0	COG3622@1|root,COG3622@2|Bacteria,1MV53@1224|Proteobacteria,1RQF9@1236|Gammaproteobacteria,3XQA5@561|Escherichia	1236|Gammaproteobacteria	G	Catalyzes the reversible isomerization between hydroxypyruvate and 2-hydroxy-3-oxopropanoate (also termed tartronate semialdehyde). Does not catalyze the isomerization of D-fructose to D-glucose or that of D-xylulose to D-xylose. Also does not catalyze racemization of serine, alanine, glycerate or lactate	hyi	GO:0003674,GO:0003824,GO:0005488,GO:0005515,GO:0006081,GO:0006082,GO:0008150,GO:0008152,GO:0008903,GO:0009987,GO:0016853,GO:0016860,GO:0016861,GO:0019752,GO:0032787,GO:0042802,GO:0042803,GO:0043436,GO:0044237,GO:0044281,GO:0046487,GO:0046983,GO:0071704	5.3.1.22,5.3.1.35	ko:K01816,ko:K22131	ko00630,ko01100,map00630,map01100	-	R01394	RC00511	ko00000,ko00001,ko01000	-	-	iECO103_1326.ECO103_0481,iECO111_1330.ECO111_0541,iECO26_1355.ECO26_0541	AP_endonuc_2
ACT42358.1	469008.B21_00464	1.35e-203	564.0	COG2084@1|root,COG2084@2|Bacteria,1MUGU@1224|Proteobacteria,1RQ2D@1236|Gammaproteobacteria,3XQ73@561|Escherichia	1236|Gammaproteobacteria	I	2-hydroxy-3-oxopropionate reductase	glxR	GO:0000255,GO:0000256,GO:0003674,GO:0003824,GO:0006081,GO:0006082,GO:0006807,GO:0006950,GO:0006974,GO:0008150,GO:0008152,GO:0008679,GO:0009056,GO:0009436,GO:0009442,GO:0009987,GO:0016054,GO:0016491,GO:0016614,GO:0016616,GO:0017144,GO:0019752,GO:0032787,GO:0033554,GO:0034641,GO:0042737,GO:0043436,GO:0043603,GO:0043605,GO:0044237,GO:0044248,GO:0044270,GO:0044281,GO:0044282,GO:0046185,GO:0046395,GO:…	1.1.1.411,1.1.1.60	ko:K00042,ko:K08319	ko00630,ko01100,map00630,map01100	-	R01745,R01747	RC00099	ko00000,ko00001,ko01000	-	-	-	NAD_binding_11,NAD_binding_2
ACT42360.1	316407.85674649	0.0	942.0	COG1953@1|root,COG1953@2|Bacteria,1MV18@1224|Proteobacteria,1RMZU@1236|Gammaproteobacteria,3XQNS@561|Escherichia	1236|Gammaproteobacteria	FH	Allantoin transport protein	ybbW	GO:0003674,GO:0005215,GO:0005575,GO:0005623,GO:0005886,GO:0006810,GO:0008150,GO:0015205,GO:0015851,GO:0016020,GO:0022857,GO:0044464,GO:0051179,GO:0051234,GO:0055085,GO:0071702,GO:0071705,GO:0071944	-	ko:K03457,ko:K10975	-	-	-	-	ko00000,ko02000	2.A.39,2.A.39.3.8	-	iAPECO1_1312.APECO1_1504,iE2348C_1286.E2348C_0444,iECABU_c1320.ECABU_c05900,iECNA114_1301.ECNA114_0488,iECOK1_1307.ECOK1_0493,iECP_1309.ECP_0571,iECS88_1305.ECS88_0510,iECSF_1327.ECSF_0473,iLF82_1304.LF82_2567,iNRG857_1313.NRG857_02415,iUMN146_1321.UM146_14805,iUTI89_1310.UTI89_C0539,ic_1306.c0625	Transp_cyt_pur
ACT42361.1	469008.B21_00467	0.0	924.0	COG0044@1|root,COG0044@2|Bacteria,1MW10@1224|Proteobacteria,1RMQC@1236|Gammaproteobacteria	1236|Gammaproteobacteria	F	Catalyzes the reversible hydrolysis of the amide bond within dihydroorotate. This metabolic intermediate is required for the biosynthesis of pyrimidine nucleotides	allB	GO:0000255,GO:0000256,GO:0003674,GO:0003824,GO:0004038,GO:0005488,GO:0005575,GO:0005622,GO:0005623,GO:0005737,GO:0006139,GO:0006144,GO:0006145,GO:0006725,GO:0006807,GO:0008150,GO:0008152,GO:0008270,GO:0009056,GO:0009112,GO:0009442,GO:0009987,GO:0016787,GO:0016810,GO:0016812,GO:0017144,GO:0019439,GO:0034641,GO:0042737,GO:0043167,GO:0043169,GO:0043603,GO:0043605,GO:0044237,GO:0044238,GO:0044248,GO:…	3.5.2.5	ko:K01466	ko00230,ko01100,ko01120,map00230,map01100,map01120	M00546	R02425	RC00680	ko00000,ko00001,ko00002,ko01000	-	-	iEC042_1314.EC042_0555	Amidohydro_1
ACT42379.1	155864.EDL933_0615	9.33e-119	340.0	COG3539@1|root,COG3539@2|Bacteria,1QI7Y@1224|Proteobacteria,1S07V@1236|Gammaproteobacteria,3XQCR@561|Escherichia	1236|Gammaproteobacteria	NU	Part of the sfmACDHF fimbrial operon. Could contribute to adhesion to various surfaces in specific environmental niches. Increases adhesion to eukaryotic T24 bladder epithelial cells in the absence of fim genes	fimA	GO:0005575,GO:0005623,GO:0007155,GO:0008150,GO:0009289,GO:0022610,GO:0042995,GO:0044464	-	ko:K07345,ko:K07352	ko05133,map05133	-	-	-	ko00000,ko00001,ko02035,ko02044	-	-	-	Fimbrial
ACT42380.1	316407.85674668	2.48e-159	447.0	COG3121@1|root,COG3121@2|Bacteria,1R3T9@1224|Proteobacteria,1RS56@1236|Gammaproteobacteria,3XQNQ@561|Escherichia	1236|Gammaproteobacteria	NU	Part of the sfmACDHF fimbrial operon. Could contribute to adhesion to various surfaces in specific environmental niches. Increases adhesion to eukaryotic T24 bladder epithelial cells in the absence of fim genes	sfmC	-	-	ko:K07346,ko:K07353	-	-	-	-	ko00000,ko02035,ko02044,ko03110	-	-	-	PapD_C,PapD_N
ACT42382.1	316407.85674670	1.07e-237	653.0	COG3539@1|root,COG3539@2|Bacteria,1R5U6@1224|Proteobacteria,1RR81@1236|Gammaproteobacteria,3XQQE@561|Escherichia	1236|Gammaproteobacteria	NU	Part of the sfmACDHF fimbrial operon. Could contribute to adhesion to various surfaces in specific environmental niches. Increases adhesion to eukaryotic T24 bladder epithelial cells in the absence of fim genes	fimH	GO:0007155,GO:0008150,GO:0022610	-	ko:K07350,ko:K07356	-	-	-	-	ko00000,ko02035,ko02044	-	-	-	Fimbrial
ACT42388.1	469008.B21_00495	2.38e-62	191.0	2CBE4@1|root,33KWN@2|Bacteria,1NPA1@1224|Proteobacteria,1SHE2@1236|Gammaproteobacteria	1236|Gammaproteobacteria	-	-	ybl17	-	-	-	-	-	-	-	-	-	-	-	-
ACT42403.1	199310.c1561	5.5e-46	147.0	2E3SS@1|root,32YQ9@2|Bacteria,1NAY0@1224|Proteobacteria,1SFBJ@1236|Gammaproteobacteria,3XQ2B@561|Escherichia	1236|Gammaproteobacteria	S	Lysis protein S homolog from lambdoid prophage	essD	GO:0001906,GO:0001907,GO:0008150,GO:0016032,GO:0019048,GO:0019058,GO:0019076,GO:0031640,GO:0035821,GO:0035890,GO:0035891,GO:0039633,GO:0040011,GO:0044003,GO:0044004,GO:0044364,GO:0044403,GO:0044419,GO:0044659,GO:0044661,GO:0051701,GO:0051704,GO:0051817,GO:0051818,GO:0051883,GO:0052126,GO:0052192	-	-	-	-	-	-	-	-	-	-	Phage_holin_2_1
ACT42407.1	469008.B21_04273	1.7e-37	125.0	2DR7X@1|root,33AKV@2|Bacteria,1NNEJ@1224|Proteobacteria,1SJ98@1236|Gammaproteobacteria	1236|Gammaproteobacteria	S	Domain of unknown function (DUF3950)	-	-	-	-	-	-	-	-	-	-	-	-	DUF3950
ACT42410.1	469008.B21_00519	1.09e-56	176.0	COG3501@1|root,COG3501@2|Bacteria	2|Bacteria	T	Rhs element vgr protein	-	-	-	ko:K11904	ko03070,map03070	M00334	-	-	ko00000,ko00001,ko00002,ko02044	3.A.23.1	-	-	DUF2345,Phage_GPD,T6SS_Vgr
ACT42491.1	469008.B21_00603	4.89e-182	504.0	2DTDZ@1|root,33JXN@2|Bacteria,1R3BD@1224|Proteobacteria,1SIT7@1236|Gammaproteobacteria	1236|Gammaproteobacteria	S	Protein of unknown function (DUF1266)	ybeR	-	-	-	-	-	-	-	-	-	-	-	DUF1266
ACT42497.1	155864.EDL933_0730	7.06e-147	415.0	COG0765@1|root,COG0765@2|Bacteria,1MV3I@1224|Proteobacteria,1RNX3@1236|Gammaproteobacteria,3XN5D@561|Escherichia	1236|Gammaproteobacteria	E	Part of the ABC transporter complex GltIJKL involved in glutamate and aspartate uptake. Probably responsible for the translocation of the substrate across the membrane	gltK	GO:0003333,GO:0003674,GO:0005215,GO:0005342,GO:0005575,GO:0005623,GO:0005886,GO:0006810,GO:0006811,GO:0006820,GO:0006865,GO:0008150,GO:0008509,GO:0008514,GO:0015075,GO:0015171,GO:0015318,GO:0015711,GO:0015849,GO:0016020,GO:0022857,GO:0034220,GO:0044464,GO:0046942,GO:0046943,GO:0051179,GO:0051234,GO:0055085,GO:0071702,GO:0071705,GO:0071944,GO:0098656,GO:1901998,GO:1903825,GO:1905039	-	ko:K10002	ko02010,ko02020,map02010,map02020	M00230	-	-	ko00000,ko00001,ko00002,ko02000	3.A.1.3.19,3.A.1.3.4	-	iEcHS_1320.EcHS_A0698,iEcolC_1368.EcolC_2992,iSF_1195.SF0628,iSFxv_1172.SFxv_0695,iS_1188.S0650	BPD_transp_1
ACT42498.1	199310.c0738	1.14e-172	482.0	COG0765@1|root,COG0765@2|Bacteria,1MUVX@1224|Proteobacteria,1RMTK@1236|Gammaproteobacteria,3XN5Z@561|Escherichia	1236|Gammaproteobacteria	P	Part of the ABC transporter complex GltIJKL involved in glutamate and aspartate uptake. Probably responsible for the translocation of the substrate across the membrane	gltJ	GO:0005575,GO:0005623,GO:0005886,GO:0016020,GO:0044464,GO:0071944	-	ko:K02029,ko:K10003	ko02010,ko02020,map02010,map02020	M00230,M00236	-	-	ko00000,ko00001,ko00002,ko02000	3.A.1.3,3.A.1.3.19,3.A.1.3.4	-	iJN746.PP_1070	BPD_transp_1
ACT42523.1	469008.B21_00639	1.71e-159	446.0	28NPX@1|root,2ZBPN@2|Bacteria,1RD56@1224|Proteobacteria,1SNKN@1236|Gammaproteobacteria	1236|Gammaproteobacteria	S	Protein of unknown function DUF2625	-	-	-	-	-	-	-	-	-	-	-	-	DUF2625
ACT42526.1	469008.B21_04286	1.31e-57	178.0	2CANG@1|root,2ZQAY@2|Bacteria,1PAJD@1224|Proteobacteria,1SVGZ@1236|Gammaproteobacteria,3XREI@561|Escherichia	1236|Gammaproteobacteria	-	-	ybfK	-	-	-	-	-	-	-	-	-	-	-	-
ACT42558.1	155864.EDL933_0792	0.0	1192.0	COG1053@1|root,COG1053@2|Bacteria,1MU5M@1224|Proteobacteria,1RMU2@1236|Gammaproteobacteria,3XNV2@561|Escherichia	1236|Gammaproteobacteria	C	the fumarate reductase is used in anaerobic growth, and the succinate dehydrogenase is used in aerobic growth	sdhA	GO:0000104,GO:0000166,GO:0003674,GO:0003824,GO:0005488,GO:0005575,GO:0005622,GO:0005623,GO:0005886,GO:0006082,GO:0006091,GO:0006099,GO:0006101,GO:0008150,GO:0008152,GO:0009055,GO:0009060,GO:0009061,GO:0009987,GO:0015980,GO:0016020,GO:0016491,GO:0016627,GO:0016999,GO:0017144,GO:0019752,GO:0022900,GO:0032991,GO:0036094,GO:0043167,GO:0043168,GO:0043436,GO:0044237,GO:0044238,GO:0044281,GO:0044424,GO:…	1.3.5.1,1.3.5.4	ko:K00239	ko00020,ko00190,ko00650,ko00720,ko01100,ko01110,ko01120,ko01130,ko01200,ko05134,map00020,map00190,map00650,map00720,map01100,map01110,map01120,map01130,map01200,map05134	M00009,M00011,M00149,M00173,M00374,M00376	R02164	RC00045	ko00000,ko00001,ko00002,ko01000	-	-	iE2348C_1286.E2348C_0603,iJN746.PP_4191,iPC815.YPO1111	FAD_binding_2,Succ_DH_flav_C
ACT42559.1	469008.B21_00673	8.43e-180	499.0	COG0479@1|root,COG0479@2|Bacteria,1MVHS@1224|Proteobacteria,1RNWR@1236|Gammaproteobacteria,3XNT4@561|Escherichia	1236|Gammaproteobacteria	C	Belongs to the succinate dehydrogenase fumarate reductase iron-sulfur protein family	sdhB	GO:0000104,GO:0003674,GO:0003824,GO:0005488,GO:0005575,GO:0005622,GO:0005623,GO:0005886,GO:0006082,GO:0006091,GO:0006099,GO:0006101,GO:0008150,GO:0008152,GO:0009055,GO:0009060,GO:0009987,GO:0015980,GO:0016020,GO:0016491,GO:0016627,GO:0016999,GO:0017144,GO:0019752,GO:0022900,GO:0022904,GO:0032991,GO:0043436,GO:0044237,GO:0044238,GO:0044281,GO:0044424,GO:0044425,GO:0044459,GO:0044464,GO:0045273,GO:…	1.3.5.1,1.3.5.4	ko:K00240	ko00020,ko00190,ko00650,ko00720,ko01100,ko01110,ko01120,ko01130,ko01200,map00020,map00190,map00650,map00720,map01100,map01110,map01120,map01130,map01200	M00009,M00011,M00149,M00173,M00374,M00376	R02164	RC00045	ko00000,ko00001,ko00002,ko01000	-	-	e_coli_core.b0724,iAF1260.b0724,iBWG_1329.BWG_0583,iEC042_1314.EC042_0742,iECDH10B_1368.ECDH10B_0791,iECDH1ME8569_1439.ECDH1ME8569_0683,iECUMN_1333.ECUMN_0802,iEcDH1_1363.EcDH1_2911,iJO1366.b0724,iJR904.b0724,iY75_1357.Y75_RS03765	Fer2_3,Fer4_17,Fer4_8
ACT42565.1	316407.85674750	0.0	1220.0	COG1299@1|root,COG1445@1|root,COG1762@1|root,COG1299@2|Bacteria,COG1445@2|Bacteria,COG1762@2|Bacteria,1PF9N@1224|Proteobacteria,1RQCI@1236|Gammaproteobacteria,3XRKC@561|Escherichia	1236|Gammaproteobacteria	G	The phosphoenolpyruvate-dependent sugar phosphotransferase system (sugar PTS), a major carbohydrate active transport system, catalyzes the phosphorylation of incoming sugar substrates concomitantly with their translocation across the cell membrane. This system is involved in mannosyl-D-glycerate transport. Also involved in thermoinduction of ompC	hrsA	GO:0003674,GO:0003824,GO:0005215,GO:0005575,GO:0005623,GO:0005886,GO:0005887,GO:0006810,GO:0006811,GO:0006820,GO:0008150,GO:0008643,GO:0009401,GO:0015144,GO:0015711,GO:0015849,GO:0016020,GO:0016021,GO:0016740,GO:0016772,GO:0016773,GO:0022804,GO:0022857,GO:0031224,GO:0031226,GO:0034219,GO:0044425,GO:0044459,GO:0044464,GO:0046942,GO:0051179,GO:0051234,GO:0051476,GO:0055085,GO:0071702,GO:0071944,GO:…	2.7.1.195,2.7.1.202	ko:K02768,ko:K11198,ko:K11199,ko:K11200	ko00051,ko01100,ko01120,ko02060,map00051,map01100,map01120,map02060	M00273,M00305	R03232,R11169	RC00017,RC03206	ko00000,ko00001,ko00002,ko01000,ko02000	4.A.2.1,4.A.2.1.3	-	iECO26_1355.ECO26_0791	PTS_EIIA_2,PTS_EIIC,PTS_IIB
ACT42581.1	198214.SF0551	3.43e-79	236.0	2AAK7@1|root,30ZXQ@2|Bacteria,1REV6@1224|Proteobacteria,1S3VK@1236|Gammaproteobacteria	1236|Gammaproteobacteria	S	YbgS-like protein	ybgS	-	-	-	-	-	-	-	-	-	-	-	YbgS
ACT42584.1	469008.B21_00700	2.04e-314	855.0	COG4677@1|root,COG4677@2|Bacteria,1MWT0@1224|Proteobacteria,1RRUY@1236|Gammaproteobacteria,3XPDY@561|Escherichia	1236|Gammaproteobacteria	M	Pectinesterase	ybhC	GO:0005575,GO:0005623,GO:0009279,GO:0016020,GO:0019867,GO:0030312,GO:0030313,GO:0031975,GO:0044462,GO:0044464,GO:0071944	3.1.1.11	ko:K01051	ko00040,ko01100,map00040,map01100	M00081	R02362	RC00460,RC00461	ko00000,ko00001,ko00002,ko01000	-	-	-	Pectinesterase
ACT42586.1	469008.B21_00704	0.0	1769.0	COG5108@1|root,COG5108@2|Bacteria,1PIWB@1224|Proteobacteria,1SM2Z@1236|Gammaproteobacteria	1236|Gammaproteobacteria	K	DNA-dependent RNA polymerase	-	-	2.7.7.6	ko:K21313	-	-	-	-	ko00000,ko01000,ko03200	-	-	-	RNA_pol,RPOL_N
ACT42587.1	10710.VXIS_LAMBD	1.02e-46	149.0	4QGZS@10239|Viruses,4QZ4C@35237|dsDNA viruses no RNA stage,4QPBM@28883|Caudovirales,4QMAT@10699|Siphoviridae	10699|Siphoviridae	L	Excisionase-like protein	-	GO:0003674,GO:0005488,GO:0005515,GO:0042802	-	-	-	-	-	-	-	-	-	-	-
ACT42588.1	1147143.K7P798_9CAUD	1.84e-37	125.0	4QFXS@10239|Viruses,4QY3N@35237|dsDNA viruses no RNA stage,4QT5J@28883|Caudovirales	28883|Caudovirales	-	-	-	-	-	-	-	-	-	-	-	-	-	-	-
ACT42590.1	469008.B21_00708	3.82e-128	364.0	COG1196@1|root,COG1196@2|Bacteria,1NEHE@1224|Proteobacteria,1SFGC@1236|Gammaproteobacteria,3XR8S@561|Escherichia	1236|Gammaproteobacteria	D	Ead/Ea22-like protein	-	-	-	-	-	-	-	-	-	-	-	-	Ead_Ea22
ACT42591.1	10710.Q38266_LAMBD	2.38e-38	127.0	4QFH3@10239|Viruses,4QXMQ@35237|dsDNA viruses no RNA stage,4QPG1@28883|Caudovirales,4QMSB@10699|Siphoviridae	10699|Siphoviridae	S	viral capsid	-	-	-	-	-	-	-	-	-	-	-	-	-
ACT42592.1	1147146.K7P742_9CAUD	1.07e-35	121.0	4QDUJ@10239|Viruses,4QVKT@35237|dsDNA viruses no RNA stage,4QRKJ@28883|Caudovirales,4QMKT@10699|Siphoviridae	10699|Siphoviridae	S	Protein of unknown function (DUF1382)	-	-	-	-	-	-	-	-	-	-	-	-	-
ACT42593.1	469008.B21_00711	3.15e-38	127.0	2EICE@1|root,33C3Q@2|Bacteria,1NN6X@1224|Proteobacteria,1SGHZ@1236|Gammaproteobacteria,3XRE9@561|Escherichia	1236|Gammaproteobacteria	S	Protein of unknown function (DUF1317)	-	-	-	-	-	-	-	-	-	-	-	-	DUF1317
ACT42594.1	469008.B21_00712	2.15e-167	467.0	28MEG@1|root,2ZAS3@2|Bacteria,1QJWH@1224|Proteobacteria,1RY3Q@1236|Gammaproteobacteria	1236|Gammaproteobacteria	L	Exonuclease	exo	-	3.1.11.3	ko:K01143	-	-	-	-	ko00000,ko01000	-	-	-	YqaJ
ACT42595.1	469008.B21_00713	5.27e-190	527.0	COG3723@1|root,COG3723@2|Bacteria,1QWBR@1224|Proteobacteria,1T2T2@1236|Gammaproteobacteria	1236|Gammaproteobacteria	L	Recombination protein BET	bet	-	-	-	-	-	-	-	-	-	-	-	RecT
ACT42596.1	469008.B21_00714	4.69e-94	274.0	2CE2G@1|root,32RYQ@2|Bacteria,1N07R@1224|Proteobacteria,1SAZH@1236|Gammaproteobacteria,3XR1Y@561|Escherichia	1236|Gammaproteobacteria	S	Host-nuclease inhibitor protein Gam	gam	-	-	-	-	-	-	-	-	-	-	-	Gam
ACT42597.1	469008.B21_00715	8.82e-26	95.1	2AV5T@1|root,31KW4@2|Bacteria,1QIRG@1224|Proteobacteria,1TGKU@1236|Gammaproteobacteria,3XRA5@561|Escherichia	1236|Gammaproteobacteria	S	Bacteriophage lambda Kil protein	-	-	-	-	-	-	-	-	-	-	-	-	Lambda_Kil
ACT42598.1	1440052.EAKF1_ch0915	1.67e-35	120.0	2BVX9@1|root,2ZGKQ@2|Bacteria,1P9H7@1224|Proteobacteria,1SUP6@1236|Gammaproteobacteria,3XR6G@561|Escherichia	1236|Gammaproteobacteria	S	Lambda Phage CIII	-	-	-	-	-	-	-	-	-	-	-	-	Lambda_CIII
ACT42599.1	199310.c1541	9.99e-86	252.0	2E7YD@1|root,332CT@2|Bacteria,1NCV5@1224|Proteobacteria,1SH1R@1236|Gammaproteobacteria,3XR9R@561|Escherichia	1236|Gammaproteobacteria	S	Protein of unknown function (DUF2528)	ea10	-	-	-	-	-	-	-	-	-	-	-	DUF2528
ACT42600.1	469008.B21_00718	2.24e-45	145.0	2CBE5@1|root,348FN@2|Bacteria,1P2Z8@1224|Proteobacteria,1SSTD@1236|Gammaproteobacteria	1236|Gammaproteobacteria	S	Antirestriction protein Ral	-	-	-	-	-	-	-	-	-	-	-	-	Ral
ACT42602.1	155864.EDL933_3262	9.62e-33	116.0	28W97@1|root,2ZI9Q@2|Bacteria,1P4JF@1224|Proteobacteria,1SV1J@1236|Gammaproteobacteria	1236|Gammaproteobacteria	-	-	-	-	-	-	-	-	-	-	-	-	-	-	-
ACT42604.1	754331.AEME01000001_gene3596	4.64e-36	122.0	COG4197@1|root,COG4197@2|Bacteria,1NJRP@1224|Proteobacteria,1SGG1@1236|Gammaproteobacteria,3XQ48@561|Escherichia	1236|Gammaproteobacteria	S	DNA-binding transcriptional regulator Cro	cro	-	-	ko:K22302	-	-	-	-	ko00000,ko03000	-	-	-	P22_Cro
ACT42605.1	866553.G3CFJ3_9CAUD	1.11e-60	187.0	4QD0P@10239|Viruses,4QVYA@35237|dsDNA viruses no RNA stage,4QPC0@28883|Caudovirales,4QNR1@10744|Podoviridae	10744|Podoviridae	S	Bacteriophage CII protein	-	-	-	-	-	-	-	-	-	-	-	-	-
ACT42606.1	469008.B21_00721	1.01e-222	613.0	2DBGR@1|root,2Z95I@2|Bacteria,1RFD2@1224|Proteobacteria,1T2T6@1236|Gammaproteobacteria,3XPT2@561|Escherichia	1236|Gammaproteobacteria	S	Bacteriophage replication protein O	-	-	-	-	-	-	-	-	-	-	-	-	Phage_rep_O
ACT42607.1	469008.B21_00722	8.7e-166	463.0	2CB53@1|root,2ZB3U@2|Bacteria,1R850@1224|Proteobacteria,1S00X@1236|Gammaproteobacteria,3XP5T@561|Escherichia	1236|Gammaproteobacteria	S	Replication protein P	-	-	-	-	-	-	-	-	-	-	-	-	Phage_lambda_P
ACT42608.1	10710.PP_LAMBD	2.9e-145	412.0	4QAIK@10239|Viruses,4QUPH@35237|dsDNA viruses no RNA stage,4QPEB@28883|Caudovirales,4QKNC@10699|Siphoviridae	10699|Siphoviridae	S	hydrolase activity	-	-	-	-	-	-	-	-	-	-	-	-	-
ACT42609.1	469008.B21_00725	1.11e-146	413.0	COG0484@1|root,COG0484@2|Bacteria,1QHJU@1224|Proteobacteria,1RQCY@1236|Gammaproteobacteria,3XPWT@561|Escherichia	1236|Gammaproteobacteria	K	Antitermination protein Q	-	-	-	-	-	-	-	-	-	-	-	-	Antiterm
ACT42610.1	10710.Y64_LAMBD	1.45e-38	128.0	4QDFI@10239|Viruses,4QYW6@35237|dsDNA viruses no RNA stage,4QQ28@28883|Caudovirales,4QKY0@10699|Siphoviridae	10699|Siphoviridae	-	-	-	-	-	-	-	-	-	-	-	-	-	-	-
ACT42611.1	469008.B21_00727	2.83e-69	209.0	2DNF2@1|root,32X6F@2|Bacteria,1NBKN@1224|Proteobacteria,1SCKD@1236|Gammaproteobacteria,3XPX6@561|Escherichia	1236|Gammaproteobacteria	S	Phage holin family (Lysis protein S)	-	-	-	-	-	-	-	-	-	-	-	-	Phage_holin_3_1
ACT42612.1	469008.B21_00728	6.6e-115	328.0	COG4678@1|root,COG4678@2|Bacteria,1R92U@1224|Proteobacteria,1S23X@1236|Gammaproteobacteria,3XR20@561|Escherichia	1236|Gammaproteobacteria	G	Phage lysozyme	-	-	3.2.1.17	ko:K01185	-	-	-	-	ko00000,ko01000	-	-	-	Phage_lysozyme
ACT42613.1	469008.B21_00729	4.01e-100	291.0	2DP4N@1|root,330HV@2|Bacteria,1N10F@1224|Proteobacteria,1S95X@1236|Gammaproteobacteria,3XPIW@561|Escherichia	1236|Gammaproteobacteria	S	Necessary for host cell lysis. It is believed to code for an endopeptidase that cleaves the amino-carboxyl cross-link between the diaminopimelic acid and D-alanine residues in the murein component of the bacterial cell wall (By similarity)	rzpD	-	-	ko:K14744	-	-	-	-	ko00000,ko01000	-	-	-	Phage_lysis
ACT42615.1	469008.B21_04296	4.16e-125	356.0	COG5562@1|root,COG5562@2|Bacteria	2|Bacteria	E	phage envelope protein	ybcV	-	-	-	-	-	-	-	-	-	-	-	DUF1398
ACT42617.1	469008.B21_00730	3.13e-122	349.0	COG4220@1|root,COG4220@2|Bacteria,1RFQ1@1224|Proteobacteria,1S33Z@1236|Gammaproteobacteria,3XQB6@561|Escherichia	1236|Gammaproteobacteria	L	DNA packaging	nohB	-	-	ko:K22014	-	-	-	-	ko00000	-	-	-	Phage_Nu1
ACT42618.1	469008.B21_00731	0.0	1335.0	COG5525@1|root,COG5525@2|Bacteria,1MVS3@1224|Proteobacteria,1RRH5@1236|Gammaproteobacteria,3XNU1@561|Escherichia	1236|Gammaproteobacteria	S	Phage terminase large subunit (GpA)	A	-	3.1.21.4	ko:K21512	-	-	-	-	ko00000,ko01000	-	-	-	Terminase_GpA
ACT42619.1	199310.c3172	4e-40	132.0	2EHEK@1|root,33B6I@2|Bacteria,1NJ8E@1224|Proteobacteria,1SHCP@1236|Gammaproteobacteria,3XQ04@561|Escherichia	1236|Gammaproteobacteria	S	gpW	W	-	-	-	-	-	-	-	-	-	-	-	gpW
ACT42620.1	469008.B21_00733	0.0	1072.0	COG5511@1|root,COG5511@2|Bacteria,1MVN4@1224|Proteobacteria,1RPUT@1236|Gammaproteobacteria,3XQ5D@561|Escherichia	1236|Gammaproteobacteria	S	Phage portal protein, lambda family	JD73_18735	-	-	-	-	-	-	-	-	-	-	-	Phage_portal_2
ACT42621.1	469008.B21_00734	5.75e-302	825.0	COG0616@1|root,COG0616@2|Bacteria,1QGPW@1224|Proteobacteria,1RZZW@1236|Gammaproteobacteria,3XNW2@561|Escherichia	1236|Gammaproteobacteria	OU	Peptidase family S49	JD73_18850	-	-	ko:K21511	-	-	-	-	ko00000,ko01000	-	-	-	Peptidase_S49
ACT42622.1	1116472.MGMO_198c00070	2.68e-73	219.0	2CJRM@1|root,31641@2|Bacteria,1RIEC@1224|Proteobacteria,1S7RS@1236|Gammaproteobacteria	1236|Gammaproteobacteria	S	Bacteriophage lambda head decoration protein D	-	-	-	-	-	-	-	-	-	-	-	-	HDPD
ACT42623.1	1116472.MGMO_198c00060	1.53e-245	674.0	2C57E@1|root,2Z8WK@2|Bacteria,1PPA2@1224|Proteobacteria,1RZPQ@1236|Gammaproteobacteria	1236|Gammaproteobacteria	S	capsid protein	-	-	-	-	-	-	-	-	-	-	-	-	Phage_cap_E
ACT42624.1	1116472.MGMO_198c00050	7.06e-84	248.0	2CCH7@1|root,32RVP@2|Bacteria,1N26B@1224|Proteobacteria,1S9BF@1236|Gammaproteobacteria	1236|Gammaproteobacteria	S	DNA packaging protein FI	fI_3	-	-	-	-	-	-	-	-	-	-	-	Packaging_FI
ACT42625.1	1116472.MGMO_198c00040	4.49e-82	242.0	2E071@1|root,32VUX@2|Bacteria,1N2KU@1224|Proteobacteria,1SA0Q@1236|Gammaproteobacteria	1236|Gammaproteobacteria	S	Head-Tail	-	-	-	-	-	-	-	-	-	-	-	-	Phage_attach
ACT42626.1	1116472.MGMO_198c00030	3.93e-110	319.0	295PD@1|root,2ZT0R@2|Bacteria,1R6UI@1224|Proteobacteria,1S10J@1236|Gammaproteobacteria	1236|Gammaproteobacteria	S	tail protein	JD73_18875	-	-	-	-	-	-	-	-	-	-	-	Minor_tail_Z
ACT42627.1	1116472.MGMO_198c00020	3.79e-92	269.0	2AFU1@1|root,315WD@2|Bacteria,1RK18@1224|Proteobacteria,1T1CH@1236|Gammaproteobacteria	1236|Gammaproteobacteria	S	Phage minor tail protein U	-	-	-	-	-	-	-	-	-	-	-	-	Phage_tail_U
ACT42628.1	1116472.MGMO_198c00010	3.13e-170	476.0	COG5492@1|root,COG5492@2|Bacteria,1R7SX@1224|Proteobacteria,1RP1Q@1236|Gammaproteobacteria	1236|Gammaproteobacteria	N	Lambda phage tail tube protein, TTP	GJ12_03320	-	-	-	-	-	-	-	-	-	-	-	Big_2,Phage_TTP_12
ACT42629.1	469008.B21_00743	1.63e-95	278.0	2EBXR@1|root,335X3@2|Bacteria,1NDPN@1224|Proteobacteria,1SDK8@1236|Gammaproteobacteria,3XQ49@561|Escherichia	1236|Gammaproteobacteria	S	tail component of prophage	-	-	-	-	-	-	-	-	-	-	-	-	Phage_TAC_2
ACT42630.1	155864.EDL933_1838	5.36e-87	257.0	2E7G2@1|root,331YY@2|Bacteria,1NCN9@1224|Proteobacteria,1SCN0@1236|Gammaproteobacteria,3XQ4S@561|Escherichia	1236|Gammaproteobacteria	S	Minor tail protein T	GJ12_01675	-	-	-	-	-	-	-	-	-	-	-	Phage_tail_T
ACT42631.1	469008.B21_00745	0.0	1494.0	COG1196@1|root,COG1196@2|Bacteria,1MU81@1224|Proteobacteria,1RS6P@1236|Gammaproteobacteria,3XMR1@561|Escherichia	1236|Gammaproteobacteria	D	Escherichia coli O157 H7 ortholog z2140	-	-	-	-	-	-	-	-	-	-	-	-	TMP_2,Tape_meas_lam_C
ACT42632.1	469008.B21_00746	6.35e-76	226.0	COG4718@1|root,COG4718@2|Bacteria,1N8H3@1224|Proteobacteria,1SCEF@1236|Gammaproteobacteria,3XQ54@561|Escherichia	1236|Gammaproteobacteria	S	Phage minor tail protein	JD73_18905	-	-	-	-	-	-	-	-	-	-	-	Phage_min_tail
ACT42633.1	469008.B21_00747	5.48e-173	481.0	COG4672@1|root,COG4672@2|Bacteria,1N0JB@1224|Proteobacteria,1S2IE@1236|Gammaproteobacteria,3XQ3K@561|Escherichia	1236|Gammaproteobacteria	S	Phage minor tail protein L	JD73_18910	-	-	-	-	-	-	-	-	-	-	-	Phage_tail_L
ACT42634.1	469008.B21_00748	6.02e-156	436.0	COG0791@1|root,COG0791@2|Bacteria,1R053@1224|Proteobacteria,1T4F7@1236|Gammaproteobacteria,3XRNI@561|Escherichia	1236|Gammaproteobacteria	M	NlpC/P60 family	-	-	-	-	-	-	-	-	-	-	-	-	NLPC_P60
ACT42635.1	469008.B21_00749	2.34e-140	398.0	COG4723@1|root,COG4723@2|Bacteria,1RD21@1224|Proteobacteria,1SA8A@1236|Gammaproteobacteria,3XRHS@561|Escherichia	1236|Gammaproteobacteria	S	Bacteriophage lambda tail assembly protein I	JD73_18920	-	-	-	-	-	-	-	-	-	-	-	Lambda_tail_I
ACT42636.1	469008.B21_00750	0.0	2262.0	COG4733@1|root,COG4733@2|Bacteria,1MXXZ@1224|Proteobacteria,1RNFD@1236|Gammaproteobacteria,3XP1D@561|Escherichia	1236|Gammaproteobacteria	S	Phage-related protein, tail component	-	-	-	-	-	-	-	-	-	-	-	-	DUF1983,DUF3672,Phage-tail_3
ACT42637.1	469008.B21_00751	1.99e-144	407.0	COG3637@1|root,COG3637@2|Bacteria,1RH8M@1224|Proteobacteria	1224|Proteobacteria	M	Membrane	lomP	-	-	ko:K07804	ko02020,map02020	-	-	-	ko00000,ko00001	-	-	-	Ail_Lom,OMP_b-brl
ACT42638.1	469008.B21_00752	1.75e-90	285.0	COG5301@1|root,COG5301@2|Bacteria,1RFCQ@1224|Proteobacteria,1S5SP@1236|Gammaproteobacteria	1236|Gammaproteobacteria	M	structural molecule activity	stfR	-	-	-	-	-	-	-	-	-	-	-	Collar,DUF3751,Phage_fiber,Phage_fiber_2,phage_tail_N
ACT42639.1	399742.Ent638_0819	1.07e-13	71.2	COG4675@1|root,COG4675@2|Bacteria,1N9EK@1224|Proteobacteria,1SEFB@1236|Gammaproteobacteria	1236|Gammaproteobacteria	S	tail collar domain protein	-	-	-	-	-	-	-	-	-	-	-	-	Phage_fiber_2
ACT42642.1	469008.B21_00758	0.0	880.0	COG0161@1|root,COG0161@2|Bacteria,1MU2N@1224|Proteobacteria,1RP0W@1236|Gammaproteobacteria,3XP4Z@561|Escherichia	1236|Gammaproteobacteria	H	Catalyzes the transfer of the alpha-amino group from S- adenosyl-L-methionine (SAM) to 7-keto-8-aminopelargonic acid (KAPA) to form 7,8-diaminopelargonic acid (DAPA). It is the only animotransferase known to utilize SAM as an amino donor	bioA	GO:0003674,GO:0003824,GO:0004015,GO:0005488,GO:0006082,GO:0006732,GO:0006766,GO:0006767,GO:0006768,GO:0006790,GO:0006807,GO:0008144,GO:0008150,GO:0008152,GO:0008483,GO:0009058,GO:0009102,GO:0009108,GO:0009110,GO:0009987,GO:0016053,GO:0016740,GO:0016769,GO:0017144,GO:0018130,GO:0019752,GO:0019842,GO:0030170,GO:0032787,GO:0034641,GO:0036094,GO:0042364,GO:0043167,GO:0043168,GO:0043436,GO:0043603,GO:…	2.6.1.62	ko:K00833	ko00780,ko01100,map00780,map01100	M00123,M00573,M00577	R03231	RC00006,RC00887	ko00000,ko00001,ko00002,ko01000,ko01007	-	-	iUTI89_1310.UTI89_C0772,iZ_1308.Z0993	Aminotran_3
ACT42643.1	316407.85674758	2.68e-253	694.0	COG0502@1|root,COG0502@2|Bacteria,1MVFF@1224|Proteobacteria,1RMEQ@1236|Gammaproteobacteria,3XME5@561|Escherichia	1236|Gammaproteobacteria	H	Catalyzes the conversion of dethiobiotin (DTB) to biotin by the insertion of a sulfur atom into dethiobiotin via a radical- based mechanism	bioB	GO:0003674,GO:0003824,GO:0004076,GO:0005488,GO:0006082,GO:0006732,GO:0006766,GO:0006767,GO:0006768,GO:0006790,GO:0006807,GO:0008150,GO:0008152,GO:0009058,GO:0009102,GO:0009108,GO:0009110,GO:0009987,GO:0016053,GO:0016740,GO:0016782,GO:0016783,GO:0017144,GO:0018130,GO:0019752,GO:0032787,GO:0034641,GO:0042364,GO:0043436,GO:0043603,GO:0043604,GO:0044237,GO:0044249,GO:0044271,GO:0044272,GO:0044281,GO:…	2.8.1.6	ko:K01012	ko00780,ko01100,map00780,map01100	M00123,M00573,M00577	R01078	RC00441	ko00000,ko00001,ko00002,ko01000	-	-	iZ_1308.Z0994	BATS,Radical_SAM
ACT42644.1	469008.B21_00760	1.5e-276	756.0	COG0156@1|root,COG0156@2|Bacteria,1MVVH@1224|Proteobacteria,1RNS6@1236|Gammaproteobacteria,3XM4H@561|Escherichia	1236|Gammaproteobacteria	H	Catalyzes the decarboxylative condensation of pimeloyl- acyl-carrier protein and L-alanine to produce 8-amino-7- oxononanoate (AON), acyl-carrier protein , and carbon dioxide	bioF	GO:0003674,GO:0003824,GO:0005488,GO:0006082,GO:0006732,GO:0006766,GO:0006767,GO:0006768,GO:0006790,GO:0006807,GO:0008144,GO:0008150,GO:0008152,GO:0008710,GO:0009058,GO:0009102,GO:0009108,GO:0009110,GO:0009987,GO:0016053,GO:0016740,GO:0016746,GO:0016747,GO:0017144,GO:0018130,GO:0019752,GO:0019842,GO:0030170,GO:0032787,GO:0034641,GO:0036094,GO:0042364,GO:0043167,GO:0043168,GO:0043436,GO:0043603,GO:…	2.3.1.47	ko:K00652	ko00780,ko01100,map00780,map01100	M00123,M00573,M00577	R03210,R10124	RC00004,RC00039,RC02725	ko00000,ko00001,ko00002,ko01000,ko01007	-	-	iEC55989_1330.EC55989_0819,iECO111_1330.ECO111_0837,iECO26_1355.ECO26_0902,iSDY_1059.SDY_0830	Aminotran_1_2
ACT42645.1	316407.85674760	3.17e-186	516.0	COG0500@1|root,COG2226@2|Bacteria,1PA5F@1224|Proteobacteria,1RY7A@1236|Gammaproteobacteria,3XP7T@561|Escherichia	1236|Gammaproteobacteria	H	Converts the free carboxyl group of a malonyl-thioester to its methyl ester by transfer of a methyl group from S-adenosyl- L-methionine (SAM). It allows to synthesize pimeloyl-ACP via the fatty acid synthetic pathway	bioC	GO:0003674,GO:0003824,GO:0004141,GO:0005575,GO:0005622,GO:0005623,GO:0005737,GO:0006082,GO:0006732,GO:0006766,GO:0006767,GO:0006768,GO:0006790,GO:0006807,GO:0008150,GO:0008152,GO:0008168,GO:0008171,GO:0008757,GO:0009058,GO:0009102,GO:0009108,GO:0009110,GO:0009987,GO:0010340,GO:0016053,GO:0016740,GO:0016741,GO:0016787,GO:0016788,GO:0016874,GO:0016879,GO:0016882,GO:0017144,GO:0018130,GO:0019752,GO:…	2.1.1.197	ko:K02169	ko00780,ko01100,map00780,map01100	M00572	R09543	RC00003,RC00460	ko00000,ko00001,ko00002,ko01000	-	-	iECP_1309.ECP_0791,iSBO_1134.SBO_0664,iSFV_1184.SFV_0760,iSF_1195.SF0727,iSFxv_1172.SFxv_0792,iSSON_1240.SSON_0756,iS_1188.S0768,iSbBS512_1146.SbBS512_E2575	Methyltransf_11
ACT42646.1	469008.B21_00762	5.05e-161	451.0	COG0132@1|root,COG0132@2|Bacteria,1RDRK@1224|Proteobacteria,1RSHS@1236|Gammaproteobacteria,3XNCC@561|Escherichia	1236|Gammaproteobacteria	H	Catalyzes a mechanistically unusual reaction, the ATP- dependent insertion of CO2 between the N7 and N8 nitrogen atoms of 7,8-diaminopelargonic acid (DAPA) to form an ureido ring	bioD	GO:0000166,GO:0000287,GO:0003674,GO:0003824,GO:0004141,GO:0005488,GO:0005524,GO:0005575,GO:0005622,GO:0005623,GO:0005737,GO:0005829,GO:0006082,GO:0006732,GO:0006766,GO:0006767,GO:0006768,GO:0006790,GO:0006807,GO:0008144,GO:0008150,GO:0008152,GO:0009058,GO:0009102,GO:0009108,GO:0009110,GO:0009987,GO:0016053,GO:0016874,GO:0016879,GO:0016882,GO:0017076,GO:0017144,GO:0018130,GO:0019752,GO:0030554,GO:…	6.3.3.3	ko:K01935	ko00780,ko01100,map00780,map01100	M00123,M00573,M00577	R03182	RC00868	ko00000,ko00001,ko00002,ko01000	-	-	iEC55989_1330.EC55989_0821,iECIAI1_1343.ECIAI1_0813,iECO103_1326.ECO103_0813,iECO111_1330.ECO111_0839,iECO26_1355.ECO26_0904,iECSE_1348.ECSE_0831,iECW_1372.ECW_m0833,iEKO11_1354.EKO11_3108,iEcE24377_1341.EcE24377A_0841,iSFV_1184.SFV_0761,iSSON_1240.SSON_0757,iWFL_1372.ECW_m0833,ic_1306.c0858	AAA_26
ACT42655.1	469008.B21_00771	2.57e-160	450.0	COG0670@1|root,COG0670@2|Bacteria,1NN7Z@1224|Proteobacteria,1SIS9@1236|Gammaproteobacteria,3XR8E@561|Escherichia	1236|Gammaproteobacteria	S	Belongs to the BI1 family	ybhM	GO:0005575,GO:0005623,GO:0005886,GO:0016020,GO:0044464,GO:0071944	-	ko:K06890	-	-	-	-	ko00000	-	-	-	Bax1-I
ACT42656.1	469008.B21_00772	4.95e-219	605.0	COG0392@1|root,COG0392@2|Bacteria,1MXH9@1224|Proteobacteria,1RS5E@1236|Gammaproteobacteria,3XP2Z@561|Escherichia	1236|Gammaproteobacteria	S	Lysylphosphatidylglycerol synthase TM region	ybhN	GO:0005575,GO:0005623,GO:0005886,GO:0016020,GO:0044464,GO:0071944	-	ko:K07027	-	-	-	-	ko00000,ko02000	4.D.2	-	-	LPG_synthase_TM
ACT42657.1	469008.B21_00773	4.41e-311	846.0	COG1502@1|root,COG1502@2|Bacteria,1MWUW@1224|Proteobacteria,1RNEC@1236|Gammaproteobacteria,3XMFM@561|Escherichia	1236|Gammaproteobacteria	I	Catalyzes the phosphatidyl group transfer from one phosphatidylglycerol molecule to another to form cardiolipin (CL) (diphosphatidylglycerol) and glycerol	clsB	GO:0003674,GO:0003824,GO:0004620,GO:0004630,GO:0005575,GO:0006629,GO:0006644,GO:0006650,GO:0006655,GO:0006793,GO:0006796,GO:0008081,GO:0008150,GO:0008152,GO:0008610,GO:0008654,GO:0008808,GO:0009058,GO:0009987,GO:0016020,GO:0016298,GO:0016740,GO:0016772,GO:0016780,GO:0016787,GO:0016788,GO:0019637,GO:0030572,GO:0032048,GO:0032049,GO:0042578,GO:0044237,GO:0044238,GO:0044249,GO:0044255,GO:0045017,GO:…	-	ko:K06131	ko00564,ko01100,map00564,map01100	-	R07390	RC00017	ko00000,ko00001,ko01000	-	-	iECED1_1282.ECED1_0754	PLDc_2
ACT42658.1	469008.B21_00774	2.95e-192	532.0	COG3568@1|root,COG3568@2|Bacteria,1MVN7@1224|Proteobacteria,1RNSP@1236|Gammaproteobacteria,3XNI0@561|Escherichia	1236|Gammaproteobacteria	L	Endonuclease/Exonuclease/phosphatase family	ybhP	-	-	-	-	-	-	-	-	-	-	-	Exo_endo_phos
ACT42719.1	469008.B21_00834	2.13e-44	144.0	2E15E@1|root,32WKD@2|Bacteria,1N1XI@1224|Proteobacteria,1T1DS@1236|Gammaproteobacteria,3XRMV@561|Escherichia	1236|Gammaproteobacteria	-	-	-	-	-	-	-	-	-	-	-	-	-	-	-
ACT42720.1	469008.B21_00835	0.0	970.0	28HIF@1|root,2Z7TX@2|Bacteria,1MY24@1224|Proteobacteria,1RN69@1236|Gammaproteobacteria,3XQ6Z@561|Escherichia	1236|Gammaproteobacteria	L	endonuclease which induces a single-strand cut and initiates DNA replication	-	-	-	-	-	-	-	-	-	-	-	-	Phage_GPA
ACT42721.1	481805.EcolC_2783	1.22e-36	123.0	2EDXD@1|root,337SC@2|Bacteria,1NB8Q@1224|Proteobacteria,1SENK@1236|Gammaproteobacteria	1236|Gammaproteobacteria	-	-	-	-	-	-	-	-	-	-	-	-	-	-	-
ACT42722.1	469008.B21_00836	3.54e-67	203.0	2C6FZ@1|root,32S0J@2|Bacteria,1N4F6@1224|Proteobacteria,1SA0U@1236|Gammaproteobacteria,3XR9E@561|Escherichia	1236|Gammaproteobacteria	L	DinI-like family	-	-	-	ko:K12149	-	-	-	-	ko00000,ko03400	-	-	-	DinI
ACT42723.1	469008.B21_00837	1.8e-76	228.0	28ZU1@1|root,2ZMIQ@2|Bacteria,1P93J@1224|Proteobacteria,1SV4C@1236|Gammaproteobacteria	1236|Gammaproteobacteria	-	-	-	-	-	-	-	-	-	-	-	-	-	-	-
ACT42724.1	465817.ETA_05660	3.42e-21	84.0	2E749@1|root,331NQ@2|Bacteria,1N9R4@1224|Proteobacteria,1SEXU@1236|Gammaproteobacteria	1236|Gammaproteobacteria	-	-	-	-	-	-	-	-	-	-	-	-	-	-	-
ACT42729.1	469008.B21_00842	3e-170	476.0	2CAV1@1|root,2ZBY8@2|Bacteria,1RAGI@1224|Proteobacteria,1RYPG@1236|Gammaproteobacteria	1236|Gammaproteobacteria	S	Capsid scaffolding	O	-	-	-	-	-	-	-	-	-	-	-	Phage_GPO
ACT42732.1	218491.ECA2614A	1.97e-28	105.0	2EBQN@1|root,335QN@2|Bacteria,1N7GR@1224|Proteobacteria,1SES9@1236|Gammaproteobacteria	1236|Gammaproteobacteria	-	-	-	-	-	-	-	-	-	-	-	-	-	-	-
ACT42742.1	469008.B21_00853	2.97e-143	404.0	COG2110@1|root,COG2110@2|Bacteria,1RDMN@1224|Proteobacteria,1S6U8@1236|Gammaproteobacteria,3XR1I@561|Escherichia	1236|Gammaproteobacteria	S	Caudovirales tail fibre assembly protein, lambda gpK	tfaE	-	-	-	-	-	-	-	-	-	-	-	Caudo_TAP
ACT42743.1	469008.B21_00854	5.88e-133	376.0	COG5301@1|root,COG5301@2|Bacteria,1QXCC@1224|Proteobacteria,1T37K@1236|Gammaproteobacteria,3XQYW@561|Escherichia	1236|Gammaproteobacteria	S	Phage Tail Collar Domain	-	-	-	-	-	-	-	-	-	-	-	-	Collar,DUF3751,Phage_fiber_2
ACT42744.1	469008.B21_00855	4.49e-59	182.0	COG1961@1|root,COG1961@2|Bacteria,1MXXT@1224|Proteobacteria,1S08N@1236|Gammaproteobacteria	1236|Gammaproteobacteria	L	Site-specific recombinases, DNA invertase Pin homologs	-	-	-	ko:K14060	-	-	-	-	ko00000	-	-	-	HTH_23,HTH_7,Resolvase,TetR_N
ACT42745.1	469008.B21_00856	1.8e-79	236.0	COG3500@1|root,COG3500@2|Bacteria,1MXT8@1224|Proteobacteria,1RMKC@1236|Gammaproteobacteria,3XQGT@561|Escherichia	1236|Gammaproteobacteria	S	Phage late control gene D protein (GPD)	-	-	-	ko:K06905	-	-	-	-	ko00000	-	-	-	Phage_GPD
ACT42798.1	316407.85674787	0.0	934.0	COG0531@1|root,COG0531@2|Bacteria,1MVTW@1224|Proteobacteria,1S0DS@1236|Gammaproteobacteria,3XQKH@561|Escherichia	1236|Gammaproteobacteria	P	transmembrane transporter activity	ycaM	GO:0005575,GO:0005623,GO:0005886,GO:0016020,GO:0044464,GO:0071944	-	-	-	-	-	-	-	-	-	-	AA_permease_2
ACT42799.1	316407.4062476	1.49e-221	610.0	COG0583@1|root,COG0583@2|Bacteria,1MU2E@1224|Proteobacteria,1RYV3@1236|Gammaproteobacteria,3XQZP@561|Escherichia	1236|Gammaproteobacteria	K	sequence-specific DNA binding	ycaN	GO:0003674,GO:0003676,GO:0003677,GO:0003700,GO:0005488,GO:0006139,GO:0006351,GO:0006355,GO:0006725,GO:0006807,GO:0008150,GO:0008152,GO:0009058,GO:0009059,GO:0009889,GO:0009987,GO:0010467,GO:0010468,GO:0010556,GO:0016070,GO:0018130,GO:0019219,GO:0019222,GO:0019438,GO:0031323,GO:0031326,GO:0032774,GO:0034641,GO:0034645,GO:0034654,GO:0043170,GO:0043565,GO:0044237,GO:0044238,GO:0044249,GO:0044260,GO:…	-	-	-	-	-	-	-	-	-	-	HTH_1,LysR_substrate
ACT42845.1	316407.85674796	5.04e-132	374.0	28I7M@1|root,2Z8AH@2|Bacteria,1N1DT@1224|Proteobacteria,1RYK3@1236|Gammaproteobacteria,3XM3S@561|Escherichia	1236|Gammaproteobacteria	D	Contributes to the efficiency of the cell division process by stabilizing the polymeric form of the cell division protein FtsZ. Acts by promoting interactions between FtsZ protofilaments and suppressing the GTPase activity of FtsZ	zapC	GO:0003674,GO:0005488,GO:0005515,GO:0005575,GO:0005623,GO:0008150,GO:0032153,GO:0042802,GO:0044464,GO:0050789,GO:0050794,GO:0051302,GO:0065007	-	ko:K18657	-	-	-	-	ko00000,ko03036	-	-	-	ZapC
ACT42886.1	155864.EDL933_1326	4.94e-44	142.0	COG1278@1|root,COG1278@2|Bacteria,1NCMX@1224|Proteobacteria,1SDQS@1236|Gammaproteobacteria,3XQ1Z@561|Escherichia	1236|Gammaproteobacteria	K	Cold shock-like protein	cspH	-	-	ko:K03704	-	-	-	-	ko00000,ko03000	-	-	-	CSD
ACT42887.1	155864.EDL933_1327	7.28e-46	147.0	COG1278@1|root,COG1278@2|Bacteria,1N6Q5@1224|Proteobacteria,1SCA7@1236|Gammaproteobacteria,3XQ0H@561|Escherichia	1236|Gammaproteobacteria	K	nucleic acid-templated transcription	cspG	GO:0005575,GO:0005622,GO:0005623,GO:0005737,GO:0005829,GO:0006950,GO:0008150,GO:0009266,GO:0009409,GO:0009628,GO:0044424,GO:0044444,GO:0044464,GO:0050896	-	ko:K03704	-	-	-	-	ko00000,ko03000	-	-	iECW_1372.ECW_m0678,iWFL_1372.ECW_m0678	CSD
ACT42888.1	199310.c1124	8.2e-50	158.0	2F76F@1|root,33ZMW@2|Bacteria,1NZ83@1224|Proteobacteria,1SR0H@1236|Gammaproteobacteria	1236|Gammaproteobacteria	S	Putative antitoxin of bacterial toxin-antitoxin system	ymcE	-	-	-	-	-	-	-	-	-	-	-	YmcE_antitoxin
ACT42890.1	469008.B21_01002	1.16e-264	724.0	COG0348@1|root,COG0348@2|Bacteria,1MY5M@1224|Proteobacteria,1RNSU@1236|Gammaproteobacteria,3XP2W@561|Escherichia	1236|Gammaproteobacteria	C	4 iron, 4 sulfur cluster binding	nosR	GO:0005575,GO:0005623,GO:0005886,GO:0016020,GO:0044464,GO:0071944	-	ko:K19339	-	-	-	-	ko00000,ko03000	-	-	-	FMN_bind,Fer4,Fer4_5
ACT42912.1	469008.B21_01024	0.0	2575.0	COG0506@1|root,COG3905@1|root,COG4230@1|root,COG0506@2|Bacteria,COG3905@2|Bacteria,COG4230@2|Bacteria,1MV93@1224|Proteobacteria,1RN48@1236|Gammaproteobacteria,3XMSS@561|Escherichia	1236|Gammaproteobacteria	K	Oxidizes proline to glutamate for use as a carbon and nitrogen source	putA	GO:0000166,GO:0000976,GO:0000984,GO:0000986,GO:0000987,GO:0001017,GO:0001067,GO:0001130,GO:0001131,GO:0001141,GO:0001217,GO:0003674,GO:0003676,GO:0003677,GO:0003690,GO:0003700,GO:0003824,GO:0003842,GO:0004657,GO:0005488,GO:0005515,GO:0005575,GO:0005623,GO:0005886,GO:0006082,GO:0006355,GO:0006520,GO:0006536,GO:0006560,GO:0006562,GO:0006807,GO:0008150,GO:0008152,GO:0009056,GO:0009063,GO:0009064,GO:…	1.2.1.88,1.5.5.2	ko:K13821	ko00250,ko00330,ko01100,ko01110,ko01130,map00250,map00330,map01100,map01110,map01130	-	R00245,R00707,R00708,R01253,R04444,R04445,R05051	RC00080,RC00083,RC00216,RC00242,RC00255	ko00000,ko00001,ko01000,ko03000	-	-	iPC815.YPO1851,iSbBS512_1146.SbBS512_E2304	Aldedh,Pro_dh,Pro_dh-DNA_bdg
ACT42918.1	316407.4062585	3.31e-89	262.0	2EENA@1|root,338G7@2|Bacteria,1NC08@1224|Proteobacteria,1SECV@1236|Gammaproteobacteria,3XR68@561|Escherichia	1236|Gammaproteobacteria	S	PgaD-like protein	pgaD	GO:0005575,GO:0005623,GO:0005886,GO:0007155,GO:0008150,GO:0009987,GO:0016020,GO:0022610,GO:0031589,GO:0042710,GO:0043708,GO:0044464,GO:0044764,GO:0051704,GO:0071944,GO:0090605	-	ko:K11937	ko02026,map02026	-	-	-	ko00000,ko00001	-	-	-	PgaD
ACT42919.1	316407.4062586	0.0	886.0	COG1215@1|root,COG1215@2|Bacteria,1MXG7@1224|Proteobacteria,1RMS4@1236|Gammaproteobacteria,3XQBS@561|Escherichia	1236|Gammaproteobacteria	M	N-acetylglucosaminyltransferase that catalyzes the polymerization of single monomer units of UDP-N- acetylglucosamine to produce the linear homopolymer poly-beta-1,6- N-acetyl-D-glucosamine (PGA), a biofilm adhesin polysaccharide	pgaC	GO:0003674,GO:0003824,GO:0005575,GO:0005623,GO:0005886,GO:0007155,GO:0008150,GO:0008194,GO:0008375,GO:0009987,GO:0016020,GO:0016740,GO:0016757,GO:0016758,GO:0022610,GO:0031589,GO:0042710,GO:0043708,GO:0044464,GO:0044764,GO:0051704,GO:0071944,GO:0090605	-	ko:K11936	ko02026,map02026	-	-	-	ko00000,ko00001,ko01000,ko01003,ko02000	4.D.1.1.2,4.D.1.1.3	GT2	-	Glyco_tranf_2_3,Glycos_transf_2
ACT42920.1	316407.85674817	0.0	1365.0	COG0726@1|root,COG1649@1|root,COG0726@2|Bacteria,COG1649@2|Bacteria,1MWR2@1224|Proteobacteria,1RP7J@1236|Gammaproteobacteria,3XN4N@561|Escherichia	1236|Gammaproteobacteria	M	Catalyzes the N-deacetylation of poly-beta-1,6-N-acetyl- D-glucosamine (PGA), a biofilm adhesin polysaccharide. N- deacetylation promotes PGA export through the PgaA porin	pgaB	GO:0003674,GO:0003824,GO:0008150,GO:0008152,GO:0016787,GO:0016810,GO:0043170,GO:0043412,GO:0071704,GO:0098732	-	ko:K11931,ko:K21478	ko02026,map02026	-	R03096	RC00010	ko00000,ko00001,ko01000	-	-	-	GHL13,Polysacc_deac_1
ACT42921.1	155864.EDL933_1451	0.0	1655.0	COG0457@1|root,COG0457@2|Bacteria,1RA3P@1224|Proteobacteria,1RY13@1236|Gammaproteobacteria,3XNBM@561|Escherichia	1236|Gammaproteobacteria	S	Exports the biofilm adhesin polysaccharide poly-beta- 1,6-N-acetyl-D-glucosamine (PGA) across the outer membrane. The PGA transported seems to be partially N-deacetylated since N- deacetylation of PGA by PgaB is needed for PGA export through the PgaA porin	pgaA	-	-	ko:K11935	ko02026,map02026	-	-	-	ko00000,ko00001	-	-	-	TPR_16,TPR_19
ACT42931.1	155864.EDL933_1613	2.69e-91	266.0	2C2E6@1|root,2ZPXX@2|Bacteria,1N6U8@1224|Proteobacteria,1S46H@1236|Gammaproteobacteria,3XPJH@561|Escherichia	1236|Gammaproteobacteria	S	May be involved in the biogenesis of curli organelles	csgE	GO:0003674,GO:0005488,GO:0005515,GO:0005575,GO:0005623,GO:0006810,GO:0008104,GO:0008150,GO:0009279,GO:0009987,GO:0015031,GO:0015833,GO:0016020,GO:0019867,GO:0022610,GO:0030288,GO:0030312,GO:0030313,GO:0031975,GO:0033036,GO:0042597,GO:0042710,GO:0042802,GO:0042886,GO:0044010,GO:0044462,GO:0044464,GO:0044764,GO:0045184,GO:0051179,GO:0051234,GO:0051704,GO:0055085,GO:0071702,GO:0071705,GO:0071806,GO:…	-	ko:K04337	-	-	-	-	ko00000,ko02044	-	-	-	CsgE
ACT42951.1	155864.EDL933_1636	2.08e-56	175.0	2CFXH@1|root,32S2R@2|Bacteria,1MZNE@1224|Proteobacteria,1S8Z0@1236|Gammaproteobacteria,3XPYZ@561|Escherichia	1236|Gammaproteobacteria	S	Represses biofilm formation in M9C glu and LB glu media but not in M9C and LB media. Seems to act as a global regulator of several genes involved in catabolite repression and stress response and regulation of the uptake and export of signaling pathways. Could be involved the regulation of indole as well as uptake and export of AI-2 through a cAMP-dependent pathway	bssS	GO:0008150,GO:0043900,GO:0050789,GO:0050794,GO:0065007,GO:1900190	-	ko:K12148	-	-	-	-	ko00000,ko02048	-	-	-	BssS
ACT43013.1	469008.B21_01127	1.96e-181	505.0	COG1512@1|root,COG1512@2|Bacteria,1PD03@1224|Proteobacteria,1SY68@1236|Gammaproteobacteria,3XM72@561|Escherichia	1236|Gammaproteobacteria	S	TPM domain	ycfZ	GO:0005575,GO:0005623,GO:0005886,GO:0016020,GO:0044464,GO:0071944	-	-	-	-	-	-	-	-	-	-	TPM_phosphatase
ACT43014.1	316407.85674842	6.57e-83	246.0	2E9YS@1|root,3344A@2|Bacteria,1NKBF@1224|Proteobacteria,1TGGD@1236|Gammaproteobacteria,3XQZJ@561|Escherichia	1236|Gammaproteobacteria	S	Protein of unknown function (DUF3592)	ymfA	GO:0005575,GO:0005623,GO:0005886,GO:0016020,GO:0044464,GO:0071944	-	-	-	-	-	-	-	-	-	-	DUF3592
ACT43030.1	316407.85674855	7.02e-94	273.0	COG5562@1|root,COG5562@2|Bacteria,1N5MB@1224|Proteobacteria,1S80R@1236|Gammaproteobacteria,3XR27@561|Escherichia	1236|Gammaproteobacteria	S	Protein of unknown function (DUF1398)	ycgX	-	-	-	-	-	-	-	-	-	-	-	DUF1398
ACT43034.1	316407.85674857	7.36e-55	171.0	291Y3@1|root,2ZPHM@2|Bacteria,1P43J@1224|Proteobacteria,1SU1Z@1236|Gammaproteobacteria	1236|Gammaproteobacteria	S	Probably a connector protein for RcsB C regulation of biofilm formation, providing additional signal input into the two- component signaling pathway. May serve to stimulate biofilm maturation, probably via the Rcs phosphorelay. Mild overexpression at 16 degrees Celsius increases the production of colanic acid, an exopolysaccharide and matrix component, and reduces adhesive curli fimbriae expressi…	ymgA	GO:0008150,GO:0043900,GO:0043901,GO:0048519,GO:0048523,GO:0050789,GO:0050794,GO:0065007,GO:1900190,GO:1900191	-	ko:K21975	-	-	-	-	ko00000	-	-	-	-
ACT43037.1	469008.B21_01151	0.0	1000.0	COG2200@1|root,COG2200@2|Bacteria,1N299@1224|Proteobacteria,1RNP4@1236|Gammaproteobacteria,3XQT7@561|Escherichia	1236|Gammaproteobacteria	T	cyclic-guanylate-specific phosphodiesterase activity	ycgG	GO:0005575,GO:0005623,GO:0005886,GO:0016020,GO:0044464,GO:0071944	3.1.4.52	ko:K13244	-	-	R08991	RC00296	ko00000,ko01000	-	-	-	CSS-motif,EAL
ACT43063.1	316407.85674871	3.49e-102	295.0	2CIJV@1|root,33XM0@2|Bacteria,1NWE0@1224|Proteobacteria,1SPQA@1236|Gammaproteobacteria,3XR1U@561|Escherichia	1236|Gammaproteobacteria	-	-	ycgY	-	-	-	-	-	-	-	-	-	-	-	-
ACT43108.1	155864.EDL933_1948	3.8e-201	559.0	COG0601@1|root,COG0601@2|Bacteria,1MU8Z@1224|Proteobacteria,1RNJ1@1236|Gammaproteobacteria,3XNE6@561|Escherichia	1236|Gammaproteobacteria	EP	probably responsible for the translocation of the substrate across the membrane	oppB	GO:0003674,GO:0005215,GO:0005575,GO:0005623,GO:0005886,GO:0006810,GO:0008150,GO:0016020,GO:0022857,GO:0044464,GO:0051179,GO:0051234,GO:0055085,GO:0071944	-	ko:K15581	ko01501,ko02010,ko02024,map01501,map02010,map02024	M00439	-	-	ko00000,ko00001,ko00002,ko02000	3.A.1.5.1,3.A.1.5.18,3.A.1.5.19,3.A.1.5.25	-	-	BPD_transp_1
ACT43109.1	316407.1742034	3.05e-189	528.0	COG1173@1|root,COG1173@2|Bacteria,1MU26@1224|Proteobacteria,1RND6@1236|Gammaproteobacteria,3XMVD@561|Escherichia	1236|Gammaproteobacteria	EP	Oligopeptide transport system permease protein OppC	oppC	GO:0005575,GO:0005623,GO:0005886,GO:0016020,GO:0044464,GO:0071944	-	ko:K15582	ko01501,ko02010,ko02024,map01501,map02010,map02024	M00439	-	-	ko00000,ko00001,ko00002,ko02000	3.A.1.5.1,3.A.1.5.18,3.A.1.5.19,3.A.1.5.25	-	iAF1260.b1245,iB21_1397.B21_01229,iEC55989_1330.EC55989_1342,iECBD_1354.ECBD_2377,iECB_1328.ECB_01219,iECDH10B_1368.ECDH10B_1307,iECDH1ME8569_1439.ECDH1ME8569_1185,iECD_1391.ECD_01219,iECIAI1_1343.ECIAI1_1264,iECO103_1326.ECO103_1345,iECO111_1330.ECO111_1572,iECO26_1355.ECO26_1756,iECSE_1348.ECSE_1293,iECSP_1301.ECSP_1637,iECUMN_1333.ECUMN_1542,iECW_1372.ECW_m1337,iECs_1301.ECs1745,iEKO11_1354.EK…	BPD_transp_1,OppC_N
ACT43123.1	155864.EDL933_2433	1.83e-12	62.4	COG3729@1|root,COG3729@2|Bacteria,1N767@1224|Proteobacteria,1SCA5@1236|Gammaproteobacteria	1236|Gammaproteobacteria	S	Stress-induced protein	yciG	GO:0001539,GO:0006928,GO:0008150,GO:0009987,GO:0040011,GO:0048870,GO:0051179,GO:0051674,GO:0071973,GO:0071978,GO:0097588	-	ko:K06884	-	-	-	-	ko00000	-	-	-	KGG
ACT43165.1	316407.1742130	0.0	975.0	COG1012@1|root,COG1012@2|Bacteria,1MU1V@1224|Proteobacteria,1RMBQ@1236|Gammaproteobacteria,3XQCS@561|Escherichia	1236|Gammaproteobacteria	C	Involved in the biosynthesis of the osmoprotectant glycine betaine. Catalyzes the reversible oxidation of betaine aldehyde to the corresponding acid	puuC	GO:0003674,GO:0003824,GO:0004030,GO:0006576,GO:0006595,GO:0006598,GO:0006807,GO:0008150,GO:0008152,GO:0009056,GO:0009308,GO:0009310,GO:0009445,GO:0009447,GO:0009987,GO:0016491,GO:0016620,GO:0016903,GO:0034641,GO:0042402,GO:0044106,GO:0044237,GO:0055114,GO:0071704,GO:0097164,GO:1901564,GO:1901565,GO:1901575	1.2.1.3,1.2.1.99	ko:K00128,ko:K09472	ko00010,ko00053,ko00071,ko00280,ko00310,ko00330,ko00340,ko00380,ko00410,ko00561,ko00620,ko00625,ko00903,ko00981,ko01100,ko01110,ko01120,ko01130,map00010,map00053,map00071,map00280,map00310,map00330,map00340,map00380,map00410,map00561,map00620,map00625,map00903,map00981,map01100,map01110,map01120,map01130	M00135,M00136	R00264,R00631,R00710,R00904,R01752,R01986,R02549,R02678,R02940,R02957,R03283,R03869,R04065,R04506,R04903,R05050,R05237,R05238,R05286,R06366,R07417,R07418,R08146	RC00047,RC00071,RC00080,RC00186,RC00218,RC00242,RC00816,RC01500	ko00000,ko00001,ko00002,ko01000	-	-	iAF1260.b1300,iB21_1397.B21_01288,iBWG_1329.BWG_1132,iECBD_1354.ECBD_2317,iECB_1328.ECB_01277,iECDH10B_1368.ECDH10B_1417,iECDH1ME8569_1439.ECDH1ME8569_1242,iECD_1391.ECD_01277,iECW_1372.ECW_m1396,iEKO11_1354.EKO11_2550,iETEC_1333.ETEC_1404,iEcDH1_1363.EcDH1_2346,iEcHS_1320.EcHS_A1415,iJO1366.b1300,iJR904.b1300,iUMNK88_1353.UMNK88_1636,iWFL_1372.ECW_m1396,iY75_1357.Y75_RS06830	Aldedh
ACT43166.1	316407.1742131	0.0	865.0	COG0665@1|root,COG0665@2|Bacteria,1MVGP@1224|Proteobacteria,1RNJ9@1236|Gammaproteobacteria,3XQ8J@561|Escherichia	1236|Gammaproteobacteria	E	putrescine catabolic process	puuB	GO:0003674,GO:0003824,GO:0005575,GO:0005622,GO:0005623,GO:0005737,GO:0008150,GO:0008152,GO:0016491,GO:0044424,GO:0044464,GO:0055114	-	ko:K09471	ko00330,ko01100,map00330,map01100	M00136	R07415	RC00062	ko00000,ko00001,ko00002,ko01000	-	-	iSDY_1059.SDY_1943,iYL1228.KPN_01017	DAO
ACT43174.1	469008.B21_01297	0.0	1144.0	COG0366@1|root,COG0366@2|Bacteria,1MVKX@1224|Proteobacteria,1RMXP@1236|Gammaproteobacteria,3XPEB@561|Escherichia	1236|Gammaproteobacteria	G	Catalyzes the reversible phosphorolysis of glucosylglycerate into alpha-D-glucose 1-phosphate (Glc1P) and D- glycerate. May be a regulator of intracellular levels of glucosylglycerate, a compatible solute that primarily protects organisms facing salt stress and very specific nutritional constraints. Cannot catalyze the phosphorolysis of sucrose	ycjM	-	2.4.1.7	ko:K00690	ko00500,map00500	-	R00803	RC00028	ko00000,ko00001,ko01000	-	GH13	-	Alpha-amylase,Malt_amylase_C
ACT43184.1	316407.85674903	1.15e-238	653.0	28K0Z@1|root,2Z9QU@2|Bacteria,1R636@1224|Proteobacteria,1RUMF@1236|Gammaproteobacteria,3XQPG@561|Escherichia	1236|Gammaproteobacteria	M	Outer membrane protein G	ompG	GO:0003674,GO:0005215,GO:0005363,GO:0005575,GO:0005623,GO:0006810,GO:0008150,GO:0008643,GO:0009279,GO:0015144,GO:0015154,GO:0015157,GO:0015267,GO:0015288,GO:0015478,GO:0015481,GO:0015766,GO:0015768,GO:0015772,GO:0016020,GO:0016021,GO:0019867,GO:0022803,GO:0022829,GO:0022857,GO:0030312,GO:0030313,GO:0031224,GO:0031230,GO:0031975,GO:0034219,GO:0044425,GO:0044462,GO:0044464,GO:0045203,GO:0051179,GO:…	-	ko:K14053	-	-	-	-	ko00000,ko02000	1.B.21.1.1	-	iECNA114_1301.ECNA114_1509	Porin_OmpG
ACT43210.1	316407.1742213	6.32e-42	137.0	2FGCN@1|root,3488V@2|Bacteria,1P1BF@1224|Proteobacteria,1SSR7@1236|Gammaproteobacteria	1236|Gammaproteobacteria	J	Helps to maintain the integrity of the chromosome by lowering the steady-state level of double strand breaks. This region of DNA acts as an antitoxin to toxin RalR, a DNase, but it seems to be sRNA RalA that has the antitoxin activity and not this	ydaC	GO:0006139,GO:0006259,GO:0006725,GO:0006807,GO:0008150,GO:0008152,GO:0009987,GO:0034641,GO:0043170,GO:0044237,GO:0044238,GO:0044260,GO:0046483,GO:0071704,GO:0090304,GO:1901360	-	ko:K19780	-	-	-	-	ko00000,ko02048	-	-	-	DUF1187
ACT43211.1	316407.1742214	4.61e-44	142.0	2FHJY@1|root,349DV@2|Bacteria,1P1C7@1224|Proteobacteria,1SSFP@1236|Gammaproteobacteria	1236|Gammaproteobacteria	L	Toxic component of a type I toxin-antitoxin (TA) system. Upon overexpression inhibits growth and reduces colony-forming units in both the presence and absence of the Rac prophage, cells become filamentous. Has deoxyribonuclease activity (probably endonucleolytic), does not digest RNA. Its toxic effects are neutralized by sRNA antitoxin RalA, which is encoded in trans on the opposite DNA strand. H…	lar	GO:0003674,GO:0003824,GO:0004518,GO:0004519,GO:0004520,GO:0004536,GO:0006139,GO:0006259,GO:0006725,GO:0006807,GO:0008150,GO:0008152,GO:0009987,GO:0016787,GO:0016788,GO:0034641,GO:0043170,GO:0044237,GO:0044238,GO:0044260,GO:0046483,GO:0071704,GO:0090304,GO:0090305,GO:0140097,GO:1901360,GO:1990238	-	ko:K19779	-	-	-	-	ko00000,ko01000,ko02048	-	-	-	Lar_restr_allev
ACT43226.1	754331.AEME01000001_gene3958	2.67e-127	380.0	2DPH1@1|root,32UM3@2|Bacteria,1MZK4@1224|Proteobacteria,1T45K@1236|Gammaproteobacteria,3XQ9F@561|Escherichia	1236|Gammaproteobacteria	S	Prophage tail fibre N-terminal	-	-	-	-	-	-	-	-	-	-	-	-	phage_tail_N
ACT43227.1	469008.B21_01354	1.7e-63	193.0	2AV21@1|root,31KRW@2|Bacteria,1QIMJ@1224|Proteobacteria,1TGGR@1236|Gammaproteobacteria,3XR0J@561|Escherichia	1236|Gammaproteobacteria	-	-	-	-	-	-	-	-	-	-	-	-	-	-	-
ACT43246.1	469008.B21_01374	0.0	1485.0	2EWBD@1|root,33PQ4@2|Bacteria,1NS8J@1224|Proteobacteria,1SMS5@1236|Gammaproteobacteria,3XQG9@561|Escherichia	1236|Gammaproteobacteria	S	Protein of unknown function (DUF2773)	ydbD	-	-	-	-	-	-	-	-	-	-	-	DUF2773
ACT43247.1	469008.B21_01375	2.61e-133	379.0	COG0558@1|root,COG0558@2|Bacteria,1RE0I@1224|Proteobacteria,1S2UQ@1236|Gammaproteobacteria,3XR1R@561|Escherichia	1236|Gammaproteobacteria	I	phosphotransferase activity, for other substituted phosphate groups	ynbA	GO:0005575,GO:0005623,GO:0005886,GO:0016020,GO:0044464,GO:0071944	2.7.8.5	ko:K00995	ko00564,ko01100,map00564,map01100	-	R01801	RC00002,RC00017,RC02795	ko00000,ko00001,ko01000	-	-	-	CDP-OH_P_transf
ACT43248.1	469008.B21_01376	6.23e-212	585.0	COG4589@1|root,COG4589@2|Bacteria,1MX58@1224|Proteobacteria,1RRAG@1236|Gammaproteobacteria,3XQ6J@561|Escherichia	1236|Gammaproteobacteria	S	peptidoglycan-based cell wall biogenesis	ynbB	GO:0005575,GO:0005623,GO:0005886,GO:0008150,GO:0009273,GO:0009987,GO:0016020,GO:0042546,GO:0044085,GO:0044464,GO:0071554,GO:0071840,GO:0071944	2.7.7.41	ko:K00981	ko00564,ko01100,ko01110,ko04070,map00564,map01100,map01110,map04070	M00093	R01799	RC00002	ko00000,ko00001,ko00002,ko01000	-	-	-	CTP_transf_1
ACT43343.1	316407.1742464	3.08e-113	325.0	COG3539@1|root,COG3539@2|Bacteria,1RC12@1224|Proteobacteria,1S36F@1236|Gammaproteobacteria,3XRCJ@561|Escherichia	1236|Gammaproteobacteria	NU	cell adhesion	fimG	GO:0005575,GO:0005623,GO:0009289,GO:0042995,GO:0044464	-	ko:K07349	-	-	-	-	ko00000,ko02035,ko02044	-	-	-	Fimbrial
ACT43344.1	316407.1742465	1.02e-120	345.0	COG3539@1|root,COG3539@2|Bacteria,1N7VK@1224|Proteobacteria,1T0XP@1236|Gammaproteobacteria	1236|Gammaproteobacteria	NU	Fimbrial protein	ydeS	-	-	-	-	-	-	-	-	-	-	-	Fimbrial
ACT43345.1	316407.85674995	5.99e-266	729.0	COG3188@1|root,COG3188@2|Bacteria,1MUHE@1224|Proteobacteria,1RMPU@1236|Gammaproteobacteria	1236|Gammaproteobacteria	NU	Usher protein	fimD	GO:0003674,GO:0005215,GO:0005575,GO:0005623,GO:0006810,GO:0008150,GO:0009279,GO:0009297,GO:0009987,GO:0015267,GO:0015288,GO:0015473,GO:0016020,GO:0016043,GO:0019867,GO:0022607,GO:0022803,GO:0022829,GO:0022857,GO:0030030,GO:0030031,GO:0030312,GO:0030313,GO:0031975,GO:0043711,GO:0044085,GO:0044462,GO:0044464,GO:0051179,GO:0051234,GO:0055085,GO:0071840,GO:0071944	-	ko:K07347	ko05133,map05133	-	-	-	ko00000,ko00001,ko02000,ko02035,ko02044	1.B.11.3	-	-	PapC_C,PapC_N,Usher
ACT43379.1	316407.1742544	4.35e-300	819.0	COG0477@1|root,COG0477@2|Bacteria,1MU46@1224|Proteobacteria,1RNC9@1236|Gammaproteobacteria,3XQW9@561|Escherichia	1236|Gammaproteobacteria	P	Sugar (and other) transporter	ydfJ	GO:0003674,GO:0005215,GO:0005216,GO:0005261,GO:0005267,GO:0005575,GO:0005623,GO:0005886,GO:0006810,GO:0006811,GO:0006812,GO:0006813,GO:0008150,GO:0008324,GO:0009987,GO:0015075,GO:0015077,GO:0015079,GO:0015267,GO:0015318,GO:0015672,GO:0016020,GO:0022803,GO:0022838,GO:0022857,GO:0022890,GO:0030001,GO:0034220,GO:0044464,GO:0046873,GO:0051179,GO:0051234,GO:0055085,GO:0071804,GO:0071805,GO:0071944,GO:…	-	ko:K08173	-	-	-	-	ko00000,ko02000	2.A.1.6	-	-	MFS_1,Sugar_tr
ACT43384.1	754331.AEME01000001_gene3957	7.71e-24	93.6	2AV21@1|root,31KRW@2|Bacteria,1QIMJ@1224|Proteobacteria,1TGGR@1236|Gammaproteobacteria,3XR0J@561|Escherichia	1236|Gammaproteobacteria	-	-	-	-	-	-	-	-	-	-	-	-	-	-	-
ACT43388.1	754331.AEME01000001_gene3071	3.31e-125	356.0	COG3040@1|root,COG3040@2|Bacteria,1RDAI@1224|Proteobacteria,1S3PW@1236|Gammaproteobacteria,3XQF6@561|Escherichia	1236|Gammaproteobacteria	M	Lipocalin-like domain	blc	-	-	ko:K03098	-	-	-	-	ko00000,ko04147	-	-	-	Lipocalin_2
ACT43406.1	1440052.EAKF1_ch4476c	1.56e-29	105.0	2CQE5@1|root,31TFQ@2|Bacteria,1QR63@1224|Proteobacteria,1RU0Q@1236|Gammaproteobacteria,3XRBM@561|Escherichia	1236|Gammaproteobacteria	S	Putative excisionase (DUF1233)	-	-	-	-	-	-	-	-	-	-	-	-	DUF1233
ACT43426.1	155864.EDL933_2550	1.1e-67	205.0	COG2076@1|root,COG2076@2|Bacteria,1RIBK@1224|Proteobacteria,1S68D@1236|Gammaproteobacteria,3XPW5@561|Escherichia	1236|Gammaproteobacteria	P	Catalyzes the excretion of spermidine	mdtI	GO:0003674,GO:0005215,GO:0005326,GO:0005575,GO:0005623,GO:0005886,GO:0005887,GO:0006810,GO:0006811,GO:0006812,GO:0006836,GO:0008150,GO:0008324,GO:0008519,GO:0015075,GO:0015101,GO:0015199,GO:0015203,GO:0015220,GO:0015291,GO:0015297,GO:0015606,GO:0015651,GO:0015695,GO:0015696,GO:0015697,GO:0015838,GO:0015846,GO:0015848,GO:0015871,GO:0016020,GO:0016021,GO:0022804,GO:0022857,GO:0031224,GO:0031226,GO:…	-	ko:K11742	-	M00711	-	-	ko00000,ko00002,ko02000	2.A.7.1.9	-	-	Multi_Drug_Res
ACT43427.1	155864.EDL933_2551	2.11e-73	221.0	COG2076@1|root,COG2076@2|Bacteria,1RJKJ@1224|Proteobacteria,1S6SR@1236|Gammaproteobacteria,3XPT1@561|Escherichia	1236|Gammaproteobacteria	P	Catalyzes the excretion of spermidine	mdtJ	GO:0003674,GO:0005215,GO:0005326,GO:0005575,GO:0005623,GO:0005886,GO:0005887,GO:0006810,GO:0006811,GO:0006812,GO:0006836,GO:0008150,GO:0008324,GO:0008519,GO:0015075,GO:0015101,GO:0015199,GO:0015203,GO:0015220,GO:0015291,GO:0015297,GO:0015606,GO:0015651,GO:0015695,GO:0015696,GO:0015697,GO:0015838,GO:0015846,GO:0015848,GO:0015871,GO:0016020,GO:0016021,GO:0022804,GO:0022857,GO:0031224,GO:0031226,GO:…	-	ko:K11743	-	M00711	-	-	ko00000,ko00002,ko02000	2.A.7.1.9	-	iAPECO1_1312.APECO1_683,iB21_1397.B21_01559,iBWG_1329.BWG_1415,iEC042_1314.EC042_1748,iEC55989_1330.EC55989_1765,iECBD_1354.ECBD_2046,iECB_1328.ECB_01569,iECDH10B_1368.ECDH10B_1733,iECDH1ME8569_1439.ECDH1ME8569_1543,iECD_1391.ECD_01569,iECED1_1282.ECED1_1769,iECH74115_1262.ECH74115_2310,iECIAI1_1343.ECIAI1_1650,iECNA114_1301.ECNA114_1647,iECO111_1330.ECO111_2069,iECO26_1355.ECO26_2304,iECOK1_1307…	Multi_Drug_Res
ACT43442.1	469008.B21_01574	8.27e-311	846.0	2DBSC@1|root,2ZARH@2|Bacteria,1MY6H@1224|Proteobacteria,1RRGX@1236|Gammaproteobacteria,3XQPN@561|Escherichia	1236|Gammaproteobacteria	M	Enhances the activity of the UidB (GusB) glucuronide transporter, on its own however it has no transport activity. Glucuronide transport does not occur in strain K12 due to a variant at position 100 of the UidB (GusB, AC P0CE44, AC P0CE45) protein	uidC	GO:0005575,GO:0005623,GO:0009279,GO:0016020,GO:0019867,GO:0030312,GO:0030313,GO:0031975,GO:0044462,GO:0044464,GO:0071944	-	ko:K16140	-	-	-	-	ko00000,ko02000	1.B.25.1.5	-	-	OprD
ACT43501.1	155864.EDL933_2630	1.4e-145	410.0	COG0437@1|root,COG0437@2|Bacteria,1MUIE@1224|Proteobacteria,1RZEF@1236|Gammaproteobacteria,3XQFQ@561|Escherichia	1236|Gammaproteobacteria	C	4 iron, 4 sulfur cluster binding	ydhY	-	-	-	-	-	-	-	-	-	-	-	Fer4,Fer4_3,Fer4_4,Fer4_6
ACT43515.1	198214.SF1719	1.28e-86	254.0	2C13B@1|root,32R81@2|Bacteria,1MYSY@1224|Proteobacteria,1S6TE@1236|Gammaproteobacteria	1236|Gammaproteobacteria	S	DNA binding	ydiL	-	-	-	-	-	-	-	-	-	-	-	DUF1870
ACT43516.1	469008.B21_01649	2.98e-288	789.0	COG0477@1|root,COG0477@2|Bacteria,1R5EA@1224|Proteobacteria,1RQ30@1236|Gammaproteobacteria,3XM5V@561|Escherichia	1236|Gammaproteobacteria	EGP	Major Facilitator Superfamily	ydiN	-	-	-	-	-	-	-	-	-	-	-	MFS_1
ACT43554.1	469008.B21_01687	1.29e-187	521.0	2EW0H@1|root,33PDX@2|Bacteria,1NR3K@1224|Proteobacteria,1SMQV@1236|Gammaproteobacteria,3XR75@561|Escherichia	1236|Gammaproteobacteria	-	-	ydjO	-	-	-	-	-	-	-	-	-	-	-	-
ACT43595.1	469008.B21_01729	3.5e-222	613.0	COG0524@1|root,COG0524@2|Bacteria,1NA08@1224|Proteobacteria,1RZWR@1236|Gammaproteobacteria,3XRJI@561|Escherichia	1236|Gammaproteobacteria	G	Phosphomethylpyrimidine kinase	ydjH	-	-	-	-	-	-	-	-	-	-	-	PfkB
ACT43596.1	155864.EDL933_2737	1.25e-201	558.0	COG0191@1|root,COG0191@2|Bacteria,1Q2AF@1224|Proteobacteria,1RSPE@1236|Gammaproteobacteria,3XM6U@561|Escherichia	1236|Gammaproteobacteria	G	aldehyde-lyase activity	ydjI	-	-	-	-	-	-	-	-	-	-	iAPECO1_1312.APECO1_842,iB21_1397.B21_01730,iECBD_1354.ECBD_1871,iECB_1328.ECB_01742,iECD_1391.ECD_01742,iECH74115_1262.ECH74115_2497,iECOK1_1307.ECOK1_1892,iECS88_1305.ECS88_1825,iECSP_1301.ECSP_2345,iECs_1301.ECs2482,iG2583_1286.G2583_2220,iUMN146_1321.UM146_08280,iUTI89_1310.UTI89_C1969,iZ_1308.Z2811	F_bP_aldolase
ACT43597.1	316407.1742893	2.59e-256	702.0	COG1063@1|root,COG1063@2|Bacteria,1MV9A@1224|Proteobacteria,1RMNY@1236|Gammaproteobacteria,3XPEF@561|Escherichia	1236|Gammaproteobacteria	E	Catalyzes the NAD( )-dependent oxidation of L-threonine to 2-amino-3-ketobutyrate	ydjJ	-	1.1.1.14,1.1.1.303,1.1.1.4,1.1.1.9	ko:K00004,ko:K00008,ko:K05351	ko00040,ko00051,ko00650,ko01100,map00040,map00051,map00650,map01100	M00014	R00875,R01896,R02855,R02946,R10504	RC00085,RC00102,RC00205,RC00525	ko00000,ko00001,ko00002,ko01000	-	-	-	ADH_N,ADH_zinc_N
ACT43736.1	316407.85675171	1.47e-156	441.0	COG0693@1|root,COG0693@2|Bacteria,1R41H@1224|Proteobacteria,1RR9T@1236|Gammaproteobacteria,3XNHU@561|Escherichia	1236|Gammaproteobacteria	J	Protein and nucleotide deglycase that catalyzes the deglycation of the Maillard adducts formed between amino groups of proteins or nucleotides and reactive carbonyl groups of glyoxals. Thus, functions as a protein deglycase that repairs methylglyoxal- and glyoxal-glycated proteins, and releases repaired proteins and lactate or glycolate, respectively. Deglycates cysteine, arginine and lysine resi…	hchA	GO:0003674,GO:0003700,GO:0003824,GO:0005575,GO:0005622,GO:0005623,GO:0005737,GO:0005829,GO:0006081,GO:0006082,GO:0006089,GO:0006139,GO:0006259,GO:0006281,GO:0006355,GO:0006464,GO:0006517,GO:0006725,GO:0006807,GO:0006950,GO:0006974,GO:0008150,GO:0008152,GO:0009056,GO:0009058,GO:0009100,GO:0009268,GO:0009438,GO:0009628,GO:0009889,GO:0009987,GO:0010033,GO:0010447,GO:0010468,GO:0010556,GO:0016053,GO:…	3.5.1.124,4.2.1.130	ko:K05523	ko00620,ko01120,map00620,map01120	-	R09796	RC02658	ko00000,ko00001,ko01000,ko01002	-	-	-	DJ-1_PfpI
ACT43740.1	469008.B21_01876	2.12e-253	693.0	COG2041@1|root,COG2041@2|Bacteria,1MUW0@1224|Proteobacteria,1RQ2J@1236|Gammaproteobacteria,3XN0Z@561|Escherichia	1236|Gammaproteobacteria	C	Part of the MsrPQ system that repairs oxidized periplasmic proteins containing methionine sulfoxide residues (Met-O), using respiratory chain electrons. Thus protects these proteins from oxidative-stress damage caused by reactive species of oxygen and chlorine generated by the host defense mechanisms. MsrPQ is essential for the maintenance of envelope integrity under bleach stress, rescuing a wid…	msrP	GO:0000302,GO:0001101,GO:0003674,GO:0003824,GO:0005488,GO:0005575,GO:0005623,GO:0006807,GO:0006950,GO:0006979,GO:0008150,GO:0008152,GO:0009987,GO:0010035,GO:0016491,GO:0016667,GO:0016672,GO:0016675,GO:0019538,GO:0030091,GO:0030288,GO:0030313,GO:0031975,GO:0042221,GO:0042597,GO:0043170,GO:0043546,GO:0044237,GO:0044238,GO:0044260,GO:0044267,GO:0044464,GO:0048037,GO:0050662,GO:0050896,GO:0055114,GO:…	-	ko:K07147	-	-	-	-	ko00000,ko01000	-	-	-	Oxidored_molyb
ACT43811.1	469008.B21_01949	8.69e-134	378.0	COG0110@1|root,COG0110@2|Bacteria,1R6A3@1224|Proteobacteria,1RQXV@1236|Gammaproteobacteria,3XN6J@561|Escherichia	1236|Gammaproteobacteria	S	slime layer organization	wcaF	GO:0003674,GO:0003824,GO:0008374,GO:0016740,GO:0016746,GO:0016747	-	ko:K03818	-	-	-	-	ko00000,ko01000	-	-	-	Hexapep
ACT43901.1	316407.85675262	3.22e-224	620.0	COG4211@1|root,COG4211@2|Bacteria,1N621@1224|Proteobacteria,1RP8Q@1236|Gammaproteobacteria,3XNHK@561|Escherichia	1236|Gammaproteobacteria	G	the binding-protein-dependent transport system	mglC	GO:0003674,GO:0005215,GO:0005354,GO:0005575,GO:0005623,GO:0005886,GO:0006810,GO:0006950,GO:0006974,GO:0008150,GO:0008643,GO:0008645,GO:0009987,GO:0015144,GO:0015145,GO:0015149,GO:0015592,GO:0015749,GO:0015757,GO:0015765,GO:0016020,GO:0016021,GO:0022857,GO:0031224,GO:0033554,GO:0034219,GO:0044425,GO:0044464,GO:0050896,GO:0051119,GO:0051179,GO:0051234,GO:0051716,GO:0055085,GO:0071702,GO:0071944,GO:…	-	ko:K10541	ko02010,map02010	M00214	-	-	ko00000,ko00001,ko00002,ko02000	3.A.1.2.3	-	iECABU_c1320.ECABU_c24780,iECNA114_1301.ECNA114_2239,iECP_1309.ECP_2187,iECSF_1327.ECSF_2030,iLF82_1304.LF82_1340,iNRG857_1313.NRG857_10910,ic_1306.c2682	BPD_transp_2
ACT43902.1	469008.B21_02037	0.0	989.0	COG1129@1|root,COG1129@2|Bacteria,1MU22@1224|Proteobacteria,1RMCH@1236|Gammaproteobacteria,3XNCM@561|Escherichia	1236|Gammaproteobacteria	P	Part of the ABC transporter complex MglABC involved in galactose methyl galactoside import. Responsible for energy coupling to the transport system	mglA	GO:0000166,GO:0003674,GO:0005215,GO:0005354,GO:0005488,GO:0005524,GO:0005575,GO:0005623,GO:0005886,GO:0006810,GO:0006950,GO:0006974,GO:0008144,GO:0008150,GO:0008643,GO:0008645,GO:0009987,GO:0015144,GO:0015145,GO:0015149,GO:0015592,GO:0015749,GO:0015757,GO:0015765,GO:0016020,GO:0017076,GO:0022857,GO:0030554,GO:0032553,GO:0032555,GO:0032559,GO:0033554,GO:0034219,GO:0035639,GO:0036094,GO:0043167,GO:…	3.6.3.17	ko:K02056,ko:K10441,ko:K10542,ko:K10551	ko02010,map02010	M00212,M00214,M00217,M00221	-	-	ko00000,ko00001,ko00002,ko01000,ko02000	3.A.1.2,3.A.1.2.1,3.A.1.2.13,3.A.1.2.19,3.A.1.2.3,3.A.1.2.6	-	iEC55989_1330.EC55989_4224,iECED1_1282.ECED1_4821,iECED1_1282.ECED1_5085,iECH74115_1262.ECH74115_3282,iECNA114_1301.ECNA114_4270,iECSE_1348.ECSE_4039,iECSP_1301.ECSP_3027,iECW_1372.ECW_m4052,iEcE24377_1341.EcE24377A_4265,iWFL_1372.ECW_m4052	ABC_tran
ACT43917.1	469008.B21_02053	2.01e-215	595.0	COG2313@1|root,COG2313@2|Bacteria,1MUQU@1224|Proteobacteria,1RQJH@1236|Gammaproteobacteria,3XQK2@561|Escherichia	1236|Gammaproteobacteria	Q	Catalyzes the reversible cleavage of pseudouridine 5'- phosphate (PsiMP) to ribose 5-phosphate and uracil. Functions biologically in the cleavage direction, as part of a pseudouridine degradation pathway	psuG	GO:0001522,GO:0003674,GO:0003824,GO:0004730,GO:0005488,GO:0005515,GO:0006139,GO:0006725,GO:0006807,GO:0008150,GO:0008152,GO:0009451,GO:0009987,GO:0016043,GO:0016070,GO:0016787,GO:0016798,GO:0016829,GO:0016835,GO:0016836,GO:0022607,GO:0030145,GO:0034641,GO:0042802,GO:0043167,GO:0043169,GO:0043170,GO:0043412,GO:0043933,GO:0044085,GO:0044237,GO:0044238,GO:0046483,GO:0046872,GO:0046914,GO:0051259,GO:…	4.2.1.70	ko:K16329	ko00240,map00240	-	R01055	RC00432,RC00433	ko00000,ko00001,ko01000	-	-	-	Indigoidine_A
ACT43918.1	469008.B21_02054	3.4e-228	628.0	COG0524@1|root,COG0524@2|Bacteria,1MXSY@1224|Proteobacteria,1RQKG@1236|Gammaproteobacteria,3XQEA@561|Escherichia	1236|Gammaproteobacteria	G	pseudouridine kinase activity	psuK	GO:0003674,GO:0003824,GO:0006793,GO:0006796,GO:0008150,GO:0008152,GO:0009987,GO:0016301,GO:0016310,GO:0016740,GO:0016772,GO:0016773,GO:0044237,GO:0050225	2.7.1.83	ko:K16328	ko00240,map00240	-	R03315	RC00002,RC00017	ko00000,ko00001,ko01000	-	-	-	HTH_24,PfkB
ACT43958.1	469008.B21_02094	3.23e-127	360.0	COG1145@1|root,COG1149@1|root,COG1145@2|Bacteria,COG1149@2|Bacteria,1N09Y@1224|Proteobacteria,1S4EB@1236|Gammaproteobacteria,3XMR9@561|Escherichia	1236|Gammaproteobacteria	C	ferredoxin-type protein NapF	napF	GO:0005575,GO:0005622,GO:0005623,GO:0005737,GO:0006950,GO:0006979,GO:0008150,GO:0044424,GO:0044464,GO:0050896	-	ko:K02572	-	-	-	-	ko00000	-	-	-	Fer4,Fer4_4,Fer4_7,Fer4_9
ACT43989.1	199310.c2781	0.0	900.0	COG2271@1|root,COG2271@2|Bacteria,1MX4V@1224|Proteobacteria,1RMB3@1236|Gammaproteobacteria,3XNBI@561|Escherichia	1236|Gammaproteobacteria	P	glycerol-phosphate:inorganic phosphate antiporter activity	glpT	GO:0003674,GO:0005215,GO:0005575,GO:0005623,GO:0005886,GO:0006810,GO:0006811,GO:0006817,GO:0006820,GO:0008150,GO:0008509,GO:0008643,GO:0015075,GO:0015103,GO:0015114,GO:0015144,GO:0015166,GO:0015168,GO:0015291,GO:0015297,GO:0015301,GO:0015315,GO:0015318,GO:0015527,GO:0015698,GO:0015711,GO:0015748,GO:0015791,GO:0015793,GO:0015794,GO:0015850,GO:0016020,GO:0022804,GO:0022857,GO:0034219,GO:0034220,GO:…	-	ko:K02445	-	-	-	-	ko00000,ko02000	2.A.1.4.3	-	iECH74115_1262.ECH74115_3377,iECIAI39_1322.ECIAI39_2383,iECSP_1301.ECSP_3115,iECs_1301.ECs3125,iEcSMS35_1347.EcSMS35_2392,iG2583_1286.G2583_2780,iSFV_1184.SFV_2312,iZ_1308.Z3498	MFS_1
ACT44102.1	316407.1799782	1.2e-285	779.0	COG1804@1|root,COG1804@2|Bacteria,1MU2K@1224|Proteobacteria,1RNB5@1236|Gammaproteobacteria,3XQJV@561|Escherichia	1236|Gammaproteobacteria	C	Involved in the catabolism of oxalate and in the adapatation to low pH. ACOCT serves to prime the oxalate-induced acid tolerance response (ATR) cycle by producing substrate for oxalyl-CoA decarboxylase (OXC) and formyl-coenzyme A transferase (FCOCT). Catalyzes the reversible conversion of acetyl-CoA and oxalate to oxalyl-CoA and acetate. It can also use formyl-CoA and oxalate to produce oxalyl-Co…	yfdE	GO:0003674,GO:0003824,GO:0008410,GO:0016740,GO:0016782,GO:0036412	2.8.3.19	ko:K18702	-	-	-	-	ko00000,ko01000	-	-	-	CoA_transf_3
ACT44174.1	155864.EDL933_3616	7.08e-74	221.0	COG4810@1|root,COG4810@2|Bacteria,1RFDA@1224|Proteobacteria,1S595@1236|Gammaproteobacteria,3XPRX@561|Escherichia	1236|Gammaproteobacteria	E	May be involved in the formation of a specific microcompartment in the cell in which the metabolism of potentially toxic by-products takes place	eutS	GO:0003674,GO:0005198,GO:0005575,GO:0005622,GO:0005623,GO:0031469,GO:0031471,GO:0043226,GO:0043228,GO:0043229,GO:0043232,GO:0044424,GO:0044464	-	ko:K04031	-	-	-	-	ko00000	-	-	-	BMC
ACT44260.1	155864.EDL933_3712	1.44e-227	627.0	COG1879@1|root,COG1879@2|Bacteria,1PCD4@1224|Proteobacteria,1RPZE@1236|Gammaproteobacteria,3XNDR@561|Escherichia	1236|Gammaproteobacteria	G	ABC transporter	yphF	-	-	ko:K02058	-	M00221	-	-	ko00000,ko00002,ko02000	3.A.1.2	-	-	Peripla_BP_4
ACT44300.1	198214.SF2649	1.48e-305	833.0	COG0477@1|root,COG0477@2|Bacteria,1MVZG@1224|Proteobacteria,1RS8V@1236|Gammaproteobacteria	1236|Gammaproteobacteria	EGP	transporter	kgtP	GO:0003674,GO:0005215,GO:0005575,GO:0005623,GO:0005886,GO:0006810,GO:0006811,GO:0006812,GO:0008150,GO:0008324,GO:0015075,GO:0015291,GO:0015293,GO:0015294,GO:0015318,GO:0016020,GO:0022804,GO:0022857,GO:0022890,GO:0034220,GO:0044464,GO:0051179,GO:0051234,GO:0055085,GO:0071944,GO:0098655	-	ko:K02625,ko:K03761	-	-	-	-	ko00000,ko02000	2.A.1.6.2,2.A.1.6.3	-	e_coli_core.b2587,iAF1260.b2587,iB21_1397.B21_02445,iBWG_1329.BWG_2351,iEC55989_1330.EC55989_2877,iECBD_1354.ECBD_1093,iECB_1328.ECB_02481,iECDH10B_1368.ECDH10B_2755,iECDH1ME8569_1439.ECDH1ME8569_2514,iECD_1391.ECD_02481,iECIAI1_1343.ECIAI1_2705,iECIAI39_1322.ECIAI39_2795,iECO103_1326.ECO103_3166,iECO111_1330.ECO111_3313,iECO26_1355.ECO26_3634,iECW_1372.ECW_m2816,iEKO11_1354.EKO11_1146,iETEC_1333…	MFS_1,Sugar_tr
ACT44352.1	316407.1800065	1.46e-282	773.0	COG4175@1|root,COG4175@2|Bacteria,1MU86@1224|Proteobacteria,1RN2R@1236|Gammaproteobacteria,3XMCF@561|Escherichia	1236|Gammaproteobacteria	P	glycine, betaine	proV	GO:0000166,GO:0003674,GO:0004888,GO:0005034,GO:0005215,GO:0005275,GO:0005488,GO:0005524,GO:0005575,GO:0005623,GO:0005886,GO:0006810,GO:0006811,GO:0006812,GO:0006950,GO:0006970,GO:0006972,GO:0007154,GO:0007165,GO:0008144,GO:0008150,GO:0009628,GO:0009987,GO:0015695,GO:0015696,GO:0015697,GO:0015837,GO:0015838,GO:0016020,GO:0016021,GO:0017076,GO:0022857,GO:0023052,GO:0030554,GO:0031224,GO:0031460,GO:…	3.6.3.32	ko:K02000	ko02010,map02010	M00208	-	-	ko00000,ko00001,ko00002,ko01000,ko02000	3.A.1.12	-	iAF1260.b2677,iB21_1397.B21_02497,iBWG_1329.BWG_2420,iEC042_1314.EC042_2875,iEC55989_1330.EC55989_2945,iECBD_1354.ECBD_1042,iECB_1328.ECB_02533,iECDH1ME8569_1439.ECDH1ME8569_2593,iECD_1391.ECD_02533,iECED1_1282.ECED1_3132,iECIAI1_1343.ECIAI1_2773,iECO103_1326.ECO103_3218,iECO111_1330.ECO111_3401,iECO26_1355.ECO26_3746,iECSE_1348.ECSE_2930,iECW_1372.ECW_m2874,iEKO11_1354.EKO11_1094,iETEC_1333.ETEC…	ABC_tran,CBS
ACT44353.1	316407.1800066	4.04e-243	669.0	COG4176@1|root,COG4176@2|Bacteria,1MUM4@1224|Proteobacteria,1RPQS@1236|Gammaproteobacteria,3XM5A@561|Escherichia	1236|Gammaproteobacteria	P	glycine betaine	proW	GO:0003674,GO:0005215,GO:0005275,GO:0005575,GO:0005623,GO:0005886,GO:0005887,GO:0006810,GO:0006811,GO:0006812,GO:0006836,GO:0006950,GO:0006970,GO:0006972,GO:0008150,GO:0009628,GO:0015695,GO:0015696,GO:0015697,GO:0015837,GO:0015838,GO:0015871,GO:0016020,GO:0016021,GO:0022857,GO:0031224,GO:0031226,GO:0031460,GO:0032991,GO:0043190,GO:0044425,GO:0044459,GO:0044464,GO:0050896,GO:0051179,GO:0051234,GO:…	-	ko:K02001,ko:K02002	ko02010,map02010	M00208	-	-	ko00000,ko00001,ko00002,ko02000	3.A.1.12	-	iEcSMS35_1347.EcSMS35_2800	BPD_transp_1
ACT44371.1	316407.85675525	3.13e-134	380.0	COG3730@1|root,COG3730@2|Bacteria,1MXS5@1224|Proteobacteria,1RQTZ@1236|Gammaproteobacteria	1236|Gammaproteobacteria	G	PTS system glucitol sorbitol-specific	srlA	GO:0006810,GO:0008150,GO:0008643,GO:0009401,GO:0051179,GO:0051234,GO:0071702	-	ko:K02783	ko00051,ko02060,map00051,map02060	M00280	R05820	RC00017,RC03206	ko00000,ko00001,ko00002,ko02000	4.A.4.1	-	iSBO_1134.SBO_2816	EII-GUT
ACT44459.1	469008.B21_02604	0.0	899.0	COG1760@1|root,COG1760@2|Bacteria,1MUZN@1224|Proteobacteria,1RMJZ@1236|Gammaproteobacteria,3XNJ4@561|Escherichia	1236|Gammaproteobacteria	E	L-serine dehydratase	sdaB	GO:0003674,GO:0003824,GO:0003941,GO:0006082,GO:0006520,GO:0006563,GO:0006565,GO:0006807,GO:0008150,GO:0008152,GO:0009056,GO:0009063,GO:0009069,GO:0009071,GO:0009987,GO:0016054,GO:0016829,GO:0016840,GO:0016841,GO:0019752,GO:0043436,GO:0044237,GO:0044238,GO:0044248,GO:0044281,GO:0044282,GO:0046395,GO:0071704,GO:1901564,GO:1901565,GO:1901575,GO:1901605,GO:1901606	4.3.1.17	ko:K01752	ko00260,ko00270,ko01100,ko01110,ko01130,ko01200,ko01230,map00260,map00270,map01100,map01110,map01130,map01200,map01230	-	R00220,R00590	RC00331,RC02600	ko00000,ko00001,ko01000	-	-	iECSP_1301.ECSP_4084,iECUMN_1333.ECUMN_2106	SDH_alpha,SDH_beta
ACT44624.1	469008.B21_02769	0.0	864.0	COG3562@1|root,COG3562@2|Bacteria,1MUZT@1224|Proteobacteria,1RRSW@1236|Gammaproteobacteria,3XQG2@561|Escherichia	1236|Gammaproteobacteria	M	Capsule polysaccharide biosynthesis protein	kpsS	-	-	ko:K07265	-	-	-	-	ko00000	-	-	-	Capsule_synth
ACT44632.1	31234.CRE04458	1.48e-156	439.0	COG1131@1|root,KOG0059@2759|Eukaryota	2759|Eukaryota	V	ATPase activity, coupled to transmembrane movement of substances	-	-	-	-	-	-	-	-	-	-	-	-	ABC_tran
ACT44633.1	469008.B21_02777	4.62e-178	496.0	COG1682@1|root,COG1682@2|Bacteria,1MUTE@1224|Proteobacteria,1RZ4T@1236|Gammaproteobacteria,3XNK3@561|Escherichia	1236|Gammaproteobacteria	GM	ABC-2 type transporter	kpsM	-	-	ko:K09688	ko02010,map02010	M00249	-	-	ko00000,ko00001,ko00002,ko02000	3.A.1.101	-	-	ABC2_membrane
ACT44657.1	198214.SF3023	4.5e-50	159.0	COG0236@1|root,COG0236@2|Bacteria,1NHQD@1224|Proteobacteria,1SA25@1236|Gammaproteobacteria	1236|Gammaproteobacteria	IQ	acyl carrier protein	AKN40_0794	-	-	-	-	-	-	-	-	-	-	-	PP-binding
ACT44719.1	316407.85675846	4.62e-125	356.0	COG3539@1|root,COG3539@2|Bacteria,1RC9J@1224|Proteobacteria,1S359@1236|Gammaproteobacteria,3XR8P@561|Escherichia	1236|Gammaproteobacteria	NU	cell adhesion	ygiL	-	-	-	-	-	-	-	-	-	-	-	Fimbrial
ACT44886.1	469008.B21_03033	2.41e-201	558.0	COG1940@1|root,COG1940@2|Bacteria,1Q78E@1224|Proteobacteria,1RRA2@1236|Gammaproteobacteria,3XNS2@561|Escherichia	1236|Gammaproteobacteria	F	Belongs to the ROK (NagC XylR) family. NanK subfamily	nanK	GO:0003674,GO:0003824,GO:0005975,GO:0006040,GO:0006054,GO:0006082,GO:0006793,GO:0006796,GO:0006950,GO:0006974,GO:0008150,GO:0008152,GO:0009056,GO:0009384,GO:0009987,GO:0016054,GO:0016301,GO:0016310,GO:0016740,GO:0016772,GO:0016773,GO:0016999,GO:0017001,GO:0017144,GO:0019200,GO:0019262,GO:0019752,GO:0033554,GO:0042737,GO:0043436,GO:0044237,GO:0044238,GO:0044248,GO:0044262,GO:0044281,GO:0044282,GO:…	2.7.1.2,2.7.1.60	ko:K00845,ko:K00885	ko00010,ko00052,ko00500,ko00520,ko00521,ko00524,ko01100,ko01110,ko01120,ko01130,ko01200,map00010,map00052,map00500,map00520,map00521,map00524,map01100,map01110,map01120,map01130,map01200	M00001,M00549	R00299,R01600,R01786,R02705	RC00002,RC00017	ko00000,ko00001,ko00002,ko01000	-	-	iE2348C_1286.E2348C_3494,iECO26_1355.ECO26_4321,iECSF_1327.ECSF_3047,iECs_1301.ECs4095,iSFV_1184.SFV_3247,iSFxv_1172.SFxv_3570,iZ_1308.Z4580	ROK
ACT44887.1	198214.SF3259	2.21e-157	442.0	COG3010@1|root,COG3010@2|Bacteria,1PRVW@1224|Proteobacteria,1RS59@1236|Gammaproteobacteria	1236|Gammaproteobacteria	G	Converts N-acetylmannosamine-6-phosphate (ManNAc-6-P) to N-acetylglucosamine-6-phosphate (GlcNAc-6-P)	nanE	GO:0003674,GO:0003824,GO:0005575,GO:0005622,GO:0005623,GO:0005737,GO:0005829,GO:0006040,GO:0006050,GO:0006051,GO:0006053,GO:0006054,GO:0006082,GO:0008150,GO:0008152,GO:0009056,GO:0009987,GO:0016054,GO:0016853,GO:0016854,GO:0016857,GO:0016999,GO:0017001,GO:0017144,GO:0019262,GO:0019752,GO:0042737,GO:0043436,GO:0044237,GO:0044248,GO:0044281,GO:0044282,GO:0044424,GO:0044444,GO:0044464,GO:0046346,GO:…	5.1.3.9	ko:K01788	ko00520,map00520	-	R02087	RC00290	ko00000,ko00001,ko01000	-	-	iB21_1397.B21_03034,iECBD_1354.ECBD_0524,iECB_1328.ECB_03083,iECD_1391.ECD_03083,iEcHS_1320.EcHS_A3411,iEcolC_1368.EcolC_0483,iSFV_1184.SFV_3248,iSF_1195.SF3259,iSFxv_1172.SFxv_3571,iS_1188.S3476,iUTI89_1310.UTI89_C3653,ic_1306.c3977	NanE
ACT44888.1	198214.SF3260	0.0	974.0	COG0477@1|root,COG2814@2|Bacteria,1MWKH@1224|Proteobacteria,1RZ3Z@1236|Gammaproteobacteria	1236|Gammaproteobacteria	EGP	Catalyzes the proton-dependent transport of sialic acid	nanT	GO:0003674,GO:0005215,GO:0005342,GO:0005351,GO:0005402,GO:0005575,GO:0005623,GO:0005886,GO:0006810,GO:0006811,GO:0006812,GO:0006820,GO:0008150,GO:0008324,GO:0008509,GO:0008514,GO:0008643,GO:0015075,GO:0015077,GO:0015078,GO:0015136,GO:0015144,GO:0015291,GO:0015293,GO:0015294,GO:0015295,GO:0015318,GO:0015672,GO:0015711,GO:0015739,GO:0015849,GO:0016020,GO:0022804,GO:0022857,GO:0022890,GO:0034219,GO:…	-	ko:K03290,ko:K08178	-	-	-	-	ko00000,ko02000	2.A.1.12	-	iECUMN_1333.ECUMN_3698	MFS_1,Sugar_tr
ACT44889.1	155864.EDL933_4447	4.74e-211	583.0	COG0329@1|root,COG0329@2|Bacteria,1Q7AX@1224|Proteobacteria,1RRZG@1236|Gammaproteobacteria,3XP47@561|Escherichia	1236|Gammaproteobacteria	H	Neu5Ac) to form pyruvate and N-acetylmannosamine (ManNAc) via a Schiff base intermediate	nanA	GO:0003674,GO:0003824,GO:0005488,GO:0005515,GO:0005575,GO:0005622,GO:0005623,GO:0005737,GO:0005829,GO:0006040,GO:0006054,GO:0006082,GO:0008150,GO:0008152,GO:0008747,GO:0009056,GO:0009987,GO:0016054,GO:0016829,GO:0016830,GO:0016833,GO:0016999,GO:0017001,GO:0017144,GO:0019262,GO:0019752,GO:0042737,GO:0042802,GO:0043436,GO:0044237,GO:0044248,GO:0044281,GO:0044282,GO:0044424,GO:0044444,GO:0044464,GO:…	4.1.3.3,4.3.3.7	ko:K01639,ko:K01714	ko00261,ko00300,ko00520,ko01100,ko01110,ko01120,ko01130,ko01230,map00261,map00300,map00520,map01100,map01110,map01120,map01130,map01230	M00016,M00525,M00526,M00527	R01811,R10147	RC00159,RC00600,RC03062,RC03063	ko00000,ko00001,ko00002,ko01000	-	-	iAF1260.b3225,iAPECO1_1312.APECO1_3218,iB21_1397.B21_03036,iBWG_1329.BWG_2926,iE2348C_1286.E2348C_3497,iEC042_1314.EC042_3509,iEC55989_1330.EC55989_3638,iECABU_c1320.ECABU_c36330,iECBD_1354.ECBD_0522,iECB_1328.ECB_03085,iECDH10B_1368.ECDH10B_3402,iECDH1ME8569_1439.ECDH1ME8569_3113,iECD_1391.ECD_03085,iECH74115_1262.ECH74115_4542,iECIAI1_1343.ECIAI1_3367,iECNA114_1301.ECNA114_3298,iECO103_1326.ECO…	DHDPS
ACT45036.1	469008.B21_03185	1.58e-284	776.0	COG3457@1|root,COG3457@2|Bacteria,1QJTS@1224|Proteobacteria,1RQWY@1236|Gammaproteobacteria,3XN0G@561|Escherichia	1236|Gammaproteobacteria	E	Alanine racemase, N-terminal domain	yhfX	-	-	-	-	-	-	-	-	-	-	-	Ala_racemase_N
ACT45070.1	199310.c4192	1.56e-294	806.0	COG2610@1|root,COG2610@2|Bacteria,1MUFG@1224|Proteobacteria,1RNGE@1236|Gammaproteobacteria,3XNJE@561|Escherichia	1236|Gammaproteobacteria	P	gluconate transporter	gntT	GO:0003674,GO:0005215,GO:0005342,GO:0005575,GO:0005623,GO:0005886,GO:0005887,GO:0006810,GO:0006811,GO:0006820,GO:0008028,GO:0008150,GO:0008509,GO:0008514,GO:0008643,GO:0015075,GO:0015128,GO:0015144,GO:0015318,GO:0015711,GO:0015718,GO:0015849,GO:0016020,GO:0016021,GO:0022857,GO:0031224,GO:0031226,GO:0034219,GO:0034220,GO:0035429,GO:0042873,GO:0042879,GO:0044425,GO:0044459,GO:0044464,GO:0046942,GO:…	-	ko:K06155,ko:K06157	-	-	-	-	ko00000,ko02000	2.A.8.1.2,2.A.8.1.4	-	iSSON_1240.SSON_3547	GntP_permease
ACT45081.1	155864.EDL933_4631	5.34e-245	672.0	COG0226@1|root,COG0226@2|Bacteria	2|Bacteria	P	phosphate ion binding	sphX	-	-	ko:K02040	ko02010,ko02020,ko05152,map02010,map02020,map05152	M00222	-	-	ko00000,ko00001,ko00002,ko02000	3.A.1.7	-	-	LysM,PBP_like_2
ACT45090.1	316407.85676606	3.43e-123	351.0	COG3265@1|root,COG3265@2|Bacteria,1RHD0@1224|Proteobacteria,1RP41@1236|Gammaproteobacteria,3XN1N@561|Escherichia	1236|Gammaproteobacteria	F	gluconokinase activity	gntK	GO:0003674,GO:0003824,GO:0006793,GO:0006796,GO:0008150,GO:0008152,GO:0009987,GO:0016301,GO:0016310,GO:0016740,GO:0016772,GO:0016773,GO:0044237,GO:0046316	2.7.1.12	ko:K00851	ko00030,ko01100,ko01110,ko01120,ko01130,ko01200,map00030,map01100,map01110,map01120,map01130,map01200	-	R01737	RC00002,RC00017	ko00000,ko00001,ko01000	-	-	iUTI89_1310.UTI89_C3945,iYL1228.KPN_03801	AAA_33,DctQ,SKI
ACT45097.1	316407.85676597	7.13e-66	199.0	2EHFB@1|root,32TBX@2|Bacteria,1N6EH@1224|Proteobacteria,1SBUZ@1236|Gammaproteobacteria	1236|Gammaproteobacteria	S	Immunity protein 35	yrhB	-	-	-	-	-	-	-	-	-	-	-	Imm35
ACT45154.1	481805.EcolC_0212	1.27e-291	796.0	2DU92@1|root,33PF7@2|Bacteria,1NS1S@1224|Proteobacteria,1SKRW@1236|Gammaproteobacteria	1236|Gammaproteobacteria	-	-	-	-	-	-	-	-	-	-	-	-	-	-	-
ACT45157.1	316407.85676536	2.91e-146	412.0	COG1285@1|root,COG1285@2|Bacteria,1MURJ@1224|Proteobacteria,1RPR1@1236|Gammaproteobacteria,3XQPA@561|Escherichia	1236|Gammaproteobacteria	S	MgtC family	yhiD	GO:0005575,GO:0005623,GO:0005886,GO:0016020,GO:0044464,GO:0071944	-	ko:K07507	-	-	-	-	ko00000,ko02000	9.B.20	-	-	MgtC
ACT45192.1	155864.EDL933_4799	6.64e-233	641.0	COG0444@1|root,COG0444@2|Bacteria,1R4KB@1224|Proteobacteria,1SMBI@1236|Gammaproteobacteria,3XM53@561|Escherichia	1236|Gammaproteobacteria	EP	Part of the binding-protein-dependent transport system for dipeptides. Probably responsible for energy coupling to the transport system	dppD	GO:0000166,GO:0003674,GO:0005215,GO:0005488,GO:0005524,GO:0005575,GO:0005623,GO:0005886,GO:0006810,GO:0008144,GO:0008150,GO:0015232,GO:0015886,GO:0016020,GO:0017076,GO:0022857,GO:0030554,GO:0032553,GO:0032555,GO:0032559,GO:0035639,GO:0036094,GO:0043167,GO:0043168,GO:0044464,GO:0051179,GO:0051181,GO:0051184,GO:0051234,GO:0055085,GO:0071702,GO:0071705,GO:0071944,GO:0097159,GO:0097367,GO:1901265,GO:…	-	ko:K02031,ko:K12371,ko:K15583	ko01501,ko02010,ko02024,map01501,map02010,map02024	M00239,M00324,M00439	-	-	ko00000,ko00001,ko00002,ko02000	3.A.1.5,3.A.1.5.1,3.A.1.5.18,3.A.1.5.19,3.A.1.5.25	-	iECIAI1_1343.ECIAI1_1494,iSBO_1134.SBO_1821,iYL1228.KPN_03896	ABC_tran,oligo_HPY
ACT45193.1	155864.EDL933_4800	2.25e-190	531.0	COG1173@1|root,COG1173@2|Bacteria,1MUG0@1224|Proteobacteria,1RN08@1236|Gammaproteobacteria,3XM6Q@561|Escherichia	1236|Gammaproteobacteria	EP	probably responsible for the translocation of the substrate across the membrane	dppC	GO:0005575,GO:0005623,GO:0005886,GO:0016020,GO:0044464,GO:0071944	-	ko:K12370	ko02010,map02010	M00324	-	-	ko00000,ko00001,ko00002,ko02000	3.A.1.5	-	iAF1260.b3542,iAPECO1_1312.APECO1_2906,iB21_1397.B21_03344,iBWG_1329.BWG_3231,iE2348C_1286.E2348C_3790,iEC042_1314.EC042_3848,iEC55989_1330.EC55989_3993,iECABU_c1320.ECABU_c39840,iECBD_1354.ECBD_0194,iECB_1328.ECB_03393,iECDH10B_1368.ECDH10B_3721,iECDH1ME8569_1439.ECDH1ME8569_3422,iECD_1391.ECD_03393,iECED1_1282.ECED1_4221,iECH74115_1262.ECH74115_4910,iECIAI1_1343.ECIAI1_3700,iECIAI39_1322.ECIAI3…	BPD_transp_1,OppC_N
ACT45194.1	199310.c4358	2.33e-239	658.0	COG0601@1|root,COG0601@2|Bacteria,1MU8Z@1224|Proteobacteria,1RNJ1@1236|Gammaproteobacteria,3XMU4@561|Escherichia	1236|Gammaproteobacteria	EP	probably responsible for the translocation of the substrate across the membrane	dppB	GO:0005575,GO:0005623,GO:0005886,GO:0016020,GO:0044464,GO:0071944	-	ko:K12369,ko:K19227	ko01503,ko02010,map01503,map02010	M00324,M00739	-	-	ko00000,ko00001,ko00002,ko02000	3.A.1.5,3.A.1.5.5	-	iECUMN_1333.ECUMN_4053	BPD_transp_1
ACT45214.1	155864.EDL933_4827	8.59e-98	284.0	COG4682@1|root,COG4682@2|Bacteria,1RH8F@1224|Proteobacteria,1S6WM@1236|Gammaproteobacteria,3XQIU@561|Escherichia	1236|Gammaproteobacteria	S	cellular response to DNA damage stimulus	yiaA	GO:0005575,GO:0005623,GO:0005886,GO:0005887,GO:0006950,GO:0006974,GO:0008150,GO:0009987,GO:0016020,GO:0016021,GO:0031224,GO:0031226,GO:0033554,GO:0044425,GO:0044459,GO:0044464,GO:0050896,GO:0051716,GO:0071944	-	-	-	-	-	-	-	-	-	-	YiaAB
ACT45228.1	316407.85676466	2.49e-105	304.0	COG3090@1|root,COG3090@2|Bacteria,1NBJ4@1224|Proteobacteria,1SAXN@1236|Gammaproteobacteria	1236|Gammaproteobacteria	G	TRAP transporter small permease	yiaM	GO:0003674,GO:0005215,GO:0005575,GO:0005623,GO:0005886,GO:0006810,GO:0008150,GO:0008643,GO:0015144,GO:0016020,GO:0022857,GO:0034219,GO:0044464,GO:0051179,GO:0051234,GO:0055085,GO:0071702,GO:0071944	-	ko:K21394	-	-	-	-	ko00000,ko02000	2.A.56.1	-	-	DctQ
ACT45229.1	316407.85676465	2.25e-285	782.0	COG1593@1|root,COG1593@2|Bacteria,1MU0F@1224|Proteobacteria,1RRZ7@1236|Gammaproteobacteria,3XN0Q@561|Escherichia	1236|Gammaproteobacteria	P	2,3-diketo-L-gulonate TRAP transporter large permease protein YiaN	yiaN	GO:0005575,GO:0005623,GO:0005886,GO:0006810,GO:0008150,GO:0008643,GO:0016020,GO:0034219,GO:0044464,GO:0051179,GO:0051234,GO:0055085,GO:0071702,GO:0071944	-	ko:K21393	-	-	-	-	ko00000,ko02000	2.A.56.1	-	iECABU_c1320.ECABU_c40220,iECNA114_1301.ECNA114_3731,iECO103_1326.ECO103_4656,iECOK1_1307.ECOK1_4026,iECP_1309.ECP_3683,iECSF_1327.ECSF_3414,iLF82_1304.LF82_3342,iNRG857_1313.NRG857_17820,iUMN146_1321.UM146_18065,iUTI89_1310.UTI89_C4121,ic_1306.c4400	DctM
ACT45230.1	316407.85676464	2.92e-232	639.0	COG1638@1|root,COG1638@2|Bacteria,1MVHC@1224|Proteobacteria,1RUFU@1236|Gammaproteobacteria,3XN4F@561|Escherichia	1236|Gammaproteobacteria	G	Part of the tripartite ATP-independent periplasmic (TRAP) transport system YiaMNO involved in the uptake of 2,3- diketo-L-gulonate. This protein specifically binds 2,3-diketo-L- gulonate. Is not able to bind either L-ascorbate or dehydroascorbate	yiaO	GO:0003674,GO:0005488,GO:0006810,GO:0006950,GO:0006974,GO:0008150,GO:0008643,GO:0009987,GO:0030246,GO:0033554,GO:0034219,GO:0050896,GO:0051179,GO:0051234,GO:0051716,GO:0055085,GO:0071702	-	ko:K21395	-	-	-	-	ko00000,ko02000	2.A.56.1	-	iECSE_1348.ECSE_3855,iEcE24377_1341.EcE24377A_4076,iUMNK88_1353.UMNK88_4364	DctP
ACT45241.1	155864.EDL933_4845	1.46e-71	215.0	2CIMK@1|root,32S89@2|Bacteria,1N0NJ@1224|Proteobacteria,1S9BM@1236|Gammaproteobacteria,3XPRA@561|Escherichia	1236|Gammaproteobacteria	S	Protein of unknown function (DUF3302)	yiaW	GO:0005575,GO:0005623,GO:0005886,GO:0016020,GO:0044464,GO:0071944	-	-	-	-	-	-	-	-	-	-	DUF3302
ACT45340.1	469008.B21_03486	1.91e-193	536.0	COG1464@1|root,COG1464@2|Bacteria,1MUVY@1224|Proteobacteria,1RSKH@1236|Gammaproteobacteria,3XNXN@561|Escherichia	1236|Gammaproteobacteria	M	NLPA lipoprotein	nlpA	GO:0005575,GO:0005623,GO:0005886,GO:0016020,GO:0044464,GO:0071944	-	ko:K02073	ko02010,map02010	M00238	-	-	ko00000,ko00001,ko00002,ko02000	3.A.1.24	-	-	Lipoprotein_9
ACT45553.1	469008.B21_03709	1.99e-174	485.0	COG1452@1|root,COG1452@2|Bacteria,1R4ZS@1224|Proteobacteria,1RQHC@1236|Gammaproteobacteria	1236|Gammaproteobacteria	M	Outer membrane channel protein that allows an efficient diffusion of low-molecular-weight solutes such as small sugars and tetraglycine. However, the specific substrate recognized by the OmpL channel is	ompL	GO:0003674,GO:0005215,GO:0005575,GO:0005623,GO:0006810,GO:0008150,GO:0008643,GO:0008645,GO:0009279,GO:0015267,GO:0015288,GO:0015749,GO:0015750,GO:0015751,GO:0015757,GO:0016020,GO:0019867,GO:0022803,GO:0022829,GO:0022857,GO:0030312,GO:0030313,GO:0031975,GO:0034219,GO:0044462,GO:0044464,GO:0046323,GO:0051179,GO:0051234,GO:0055085,GO:0071702,GO:0071944,GO:1904659	-	ko:K22110	-	-	-	-	ko00000,ko02000	1.B.35.1,1.B.35.2	-	iECO111_1330.ECO111_4695,iECSF_1327.ECSF_3725,iEcSMS35_1347.EcSMS35_4260	KdgM
ACT45679.1	316407.85676767	3.83e-316	860.0	COG2224@1|root,COG2224@2|Bacteria,1MWIF@1224|Proteobacteria,1RQAK@1236|Gammaproteobacteria,3XNEM@561|Escherichia	1236|Gammaproteobacteria	C	Involved in the metabolic adaptation in response to environmental changes. Catalyzes the reversible formation of succinate and glyoxylate from isocitrate, a key step of the glyoxylate cycle, which operates as an anaplerotic route for replenishing the tricarboxylic acid cycle during growth on fatty acid substrates	aceA	GO:0003674,GO:0003824,GO:0004451,GO:0005488,GO:0005975,GO:0006081,GO:0006082,GO:0006097,GO:0008150,GO:0008152,GO:0009987,GO:0016829,GO:0016830,GO:0016833,GO:0019752,GO:0032787,GO:0043167,GO:0043169,GO:0043436,GO:0044237,GO:0044238,GO:0044262,GO:0044281,GO:0046487,GO:0071704	4.1.3.1	ko:K01637	ko00630,ko01100,ko01110,ko01120,ko01200,map00630,map01100,map01110,map01120,map01200	M00012	R00479	RC00311,RC00313	ko00000,ko00001,ko00002,ko01000	-	-	e_coli_core.b4015,iAF1260.b4015,iB21_1397.B21_03847,iBWG_1329.BWG_3671,iE2348C_1286.E2348C_4318,iEC042_1314.EC042_4377,iEC55989_1330.EC55989_4500,iECABU_c1320.ECABU_c45310,iECBD_1354.ECBD_4022,iECB_1328.ECB_03887,iECDH10B_1368.ECDH10B_4204,iECDH1ME8569_1439.ECDH1ME8569_3871,iECD_1391.ECD_03887,iECED1_1282.ECED1_4722,iECIAI1_1343.ECIAI1_4235,iECIAI39_1322.ECIAI39_4401,iECNA114_1301.ECNA114_4164,iE…	ICL
ACT45680.1	469008.B21_03848	0.0	1185.0	COG4579@1|root,COG4579@2|Bacteria,1MVRB@1224|Proteobacteria,1RMC2@1236|Gammaproteobacteria,3XM4V@561|Escherichia	1236|Gammaproteobacteria	F	Bifunctional enzyme which can phosphorylate or dephosphorylate isocitrate dehydrogenase (IDH) on a specific serine residue. This is a regulatory mechanism which enables bacteria to bypass the Krebs cycle via the glyoxylate shunt in response to the source of carbon. When bacteria are grown on glucose, IDH is fully active and unphosphorylated, but when grown on acetate or ethanol, the activity of I…	aceK	GO:0000166,GO:0003674,GO:0003824,GO:0004672,GO:0004674,GO:0004721,GO:0004722,GO:0005488,GO:0005524,GO:0005575,GO:0005622,GO:0005623,GO:0005737,GO:0005975,GO:0006081,GO:0006082,GO:0006091,GO:0006097,GO:0006099,GO:0006101,GO:0006464,GO:0006468,GO:0006470,GO:0006793,GO:0006796,GO:0006807,GO:0008144,GO:0008150,GO:0008152,GO:0008772,GO:0009060,GO:0009987,GO:0015980,GO:0016208,GO:0016301,GO:0016310,GO:…	2.7.11.5	ko:K00906	-	-	-	-	ko00000,ko01000	-	-	-	AceK
ACT45697.1	155864.EDL933_5371	3.11e-291	794.0	COG2182@1|root,COG2182@2|Bacteria,1N9AE@1224|Proteobacteria,1RN4E@1236|Gammaproteobacteria,3XMUV@561|Escherichia	1236|Gammaproteobacteria	P	Involved in the high-affinity maltose membrane transport system MalEFGK. Initial receptor for the active transport of and chemotaxis toward maltooligosaccharides	malE	GO:0003674,GO:0005215,GO:0005488,GO:0005575,GO:0005623,GO:0005886,GO:0006810,GO:0006928,GO:0006935,GO:0006950,GO:0006974,GO:0008150,GO:0008643,GO:0009593,GO:0009605,GO:0009730,GO:0009743,GO:0009987,GO:0010033,GO:0015766,GO:0015768,GO:0015772,GO:0015774,GO:0016020,GO:0016021,GO:0016477,GO:0030246,GO:0030288,GO:0030313,GO:0031224,GO:0031975,GO:0032991,GO:0033036,GO:0033037,GO:0033554,GO:0034285,GO:…	-	ko:K10108	ko02010,ko02030,map02010,map02030	M00194	-	-	ko00000,ko00001,ko00002,ko02000	3.A.1.1.1,3.A.1.1.22	-	iECUMN_1333.ECUMN_4568	SBP_bac_1,SBP_bac_8
ACT45731.1	316407.85676821	0.0	1350.0	COG0365@1|root,COG0365@2|Bacteria,1MUF5@1224|Proteobacteria,1RMNZ@1236|Gammaproteobacteria,3XNZN@561|Escherichia	1236|Gammaproteobacteria	F	Catalyzes the conversion of acetate into acetyl-CoA (AcCoA), an essential intermediate at the junction of anabolic and catabolic pathways. Acs undergoes a two-step reaction. In the first half reaction, Acs combines acetate with ATP to form acetyl- adenylate (AcAMP) intermediate. In the second half reaction, it can then transfer the acetyl group from AcAMP to the sulfhydryl group of CoA, forming t…	acsA	GO:0003674,GO:0003824,GO:0003987,GO:0005575,GO:0005622,GO:0005623,GO:0005737,GO:0005829,GO:0006082,GO:0006083,GO:0006084,GO:0006085,GO:0006139,GO:0006163,GO:0006164,GO:0006464,GO:0006473,GO:0006476,GO:0006637,GO:0006725,GO:0006732,GO:0006753,GO:0006790,GO:0006793,GO:0006796,GO:0006807,GO:0008150,GO:0008152,GO:0009056,GO:0009058,GO:0009108,GO:0009117,GO:0009150,GO:0009152,GO:0009165,GO:0009259,GO:…	6.2.1.1	ko:K01895	ko00010,ko00620,ko00640,ko00680,ko00720,ko01100,ko01110,ko01120,ko01130,ko01200,map00010,map00620,map00640,map00680,map00720,map01100,map01110,map01120,map01130,map01200	M00357	R00235,R00236,R00316,R00926,R01354	RC00004,RC00012,RC00043,RC00070,RC02746,RC02816	ko00000,ko00001,ko00002,ko01000,ko01004	-	-	iE2348C_1286.E2348C_4392,iYL1228.KPN_04478	ACAS_N,AMP-binding,AMP-binding_C
ACT45840.1	155864.EDL933_5529	4.25e-85	251.0	COG3766@1|root,COG3766@2|Bacteria,1N14W@1224|Proteobacteria,1S3T5@1236|Gammaproteobacteria,3XQYP@561|Escherichia	1236|Gammaproteobacteria	S	Domain of Unknown Function (DUF350)	yjfL	GO:0005575,GO:0005623,GO:0005886,GO:0016020,GO:0044464,GO:0071944	-	ko:K08989	-	-	-	-	ko00000	-	-	-	DUF350
ACT45841.1	469008.B21_04014	4.52e-153	429.0	COG5463@1|root,COG5463@2|Bacteria,1R90S@1224|Proteobacteria,1RZWI@1236|Gammaproteobacteria,3XQJC@561|Escherichia	1236|Gammaproteobacteria	S	Protein of unknown function (DUF1190)	yjfM	-	-	-	-	-	-	-	-	-	-	-	DUF1190
ACT45928.1	316407.85677023	6.56e-293	799.0	COG0477@1|root,COG2814@2|Bacteria,1MWKH@1224|Proteobacteria,1RNW6@1236|Gammaproteobacteria,3XRHB@561|Escherichia	1236|Gammaproteobacteria	P	carboxylic acid transmembrane transporter activity	yjhB	GO:0003674,GO:0005215,GO:0005342,GO:0005575,GO:0005623,GO:0005886,GO:0006810,GO:0006811,GO:0006820,GO:0008150,GO:0008509,GO:0008514,GO:0015075,GO:0015318,GO:0015711,GO:0015849,GO:0016020,GO:0022857,GO:0034220,GO:0044464,GO:0046942,GO:0046943,GO:0051179,GO:0051234,GO:0055085,GO:0071702,GO:0071944,GO:0098656,GO:1903825,GO:1905039	-	-	-	-	-	-	-	-	-	-	MFS_1,Sugar_tr
ACT45929.1	316407.85677024	1.82e-280	765.0	COG0673@1|root,COG0673@2|Bacteria,1PE4Q@1224|Proteobacteria,1S1B3@1236|Gammaproteobacteria	1236|Gammaproteobacteria	S	cellular response to DNA damage stimulus	yjhC	GO:0006950,GO:0006974,GO:0008150,GO:0009987,GO:0033554,GO:0050896,GO:0051716	-	-	-	-	-	-	-	-	-	-	GFO_IDH_MocA,GFO_IDH_MocA_C
ACT45958.1	316407.85677052	5.83e-256	699.0	2DDQI@1|root,2ZIWU@2|Bacteria,1QWCB@1224|Proteobacteria,1T2TM@1236|Gammaproteobacteria,3XRN6@561|Escherichia	1236|Gammaproteobacteria	S	Probably catalyzes the hydrolysis of the 9-O-acetyl group of 9-O-acetyl-N-acetylneuraminate (Neu5,9Ac2). Is required for growth of E.coli on Neu5,9Ac2, an alternative sialic acid commonly found in mammalian host mucosal sites, in particular in the human intestine	nanS	GO:0006082,GO:0008150,GO:0008152,GO:0009987,GO:0019752,GO:0043436,GO:0044237,GO:0044281,GO:0071704	-	ko:K22111	-	-	-	-	ko00000	-	-	-	SASA
ACT45959.1	316407.85677053	1.18e-274	750.0	COG3055@1|root,COG3055@2|Bacteria,1PJCX@1224|Proteobacteria,1RS0N@1236|Gammaproteobacteria,3XNS6@561|Escherichia	1236|Gammaproteobacteria	M	Converts alpha-N-acetylneuranimic acid (Neu5Ac) to the beta-anomer, accelerating the equilibrium between the alpha- and beta-anomers. Probably facilitates sialidase-negative bacteria to compete sucessfully for limited amounts of extracellular Neu5Ac, which is likely taken up in the beta-anomer. In addition, the rapid removal of sialic acid from solution might be advantageous to the bacterium to d…	nanM	GO:0003674,GO:0003824,GO:0005575,GO:0005623,GO:0016853,GO:0016854,GO:0016857,GO:0030288,GO:0030313,GO:0031975,GO:0042597,GO:0044464	5.1.3.24	ko:K17948	-	-	-	-	ko00000,ko01000	-	-	-	Kelch_1,Kelch_2,Kelch_4,Kelch_6
ACT45960.1	316407.85677054	2.52e-181	503.0	COG1452@1|root,COG1452@2|Bacteria,1RKI2@1224|Proteobacteria,1S6AC@1236|Gammaproteobacteria,3XQDI@561|Escherichia	1236|Gammaproteobacteria	M	Outer membrane channel protein allowing the entry of N- acetylneuraminic acid (Neu5Ac, the most abundant sialic acid on host cell surfaces) into the bacteria	nanC	GO:0003674,GO:0005215,GO:0005342,GO:0005575,GO:0005623,GO:0006810,GO:0006811,GO:0006820,GO:0008150,GO:0008509,GO:0008514,GO:0008643,GO:0009279,GO:0015075,GO:0015136,GO:0015144,GO:0015157,GO:0015267,GO:0015288,GO:0015318,GO:0015478,GO:0015711,GO:0015739,GO:0015772,GO:0015849,GO:0016020,GO:0016021,GO:0019867,GO:0022803,GO:0022829,GO:0022857,GO:0030312,GO:0030313,GO:0031224,GO:0031230,GO:0031975,GO:…	-	ko:K22110	-	-	-	-	ko00000,ko02000	1.B.35.1,1.B.35.2	-	ic_1306.c5389	KdgM
ACT45965.1	316407.85677058	7.16e-127	360.0	COG3539@1|root,COG3539@2|Bacteria,1R7X9@1224|Proteobacteria,1RYWH@1236|Gammaproteobacteria,3XM9U@561|Escherichia	1236|Gammaproteobacteria	NU	pilus assembly	fimI	GO:0008150,GO:0009297,GO:0009987,GO:0016043,GO:0022607,GO:0030030,GO:0030031,GO:0043711,GO:0044085,GO:0071840	-	ko:K07351	-	-	-	-	ko00000,ko02035	-	-	-	Fimbrial
ACT45966.1	469008.B21_04147	2.9e-168	470.0	COG3121@1|root,COG3121@2|Bacteria,1R3T9@1224|Proteobacteria,1RS56@1236|Gammaproteobacteria,3XNMT@561|Escherichia	1236|Gammaproteobacteria	NU	Required for the biogenesis of type 1 fimbriae. Binds and interact with FimH	fimC	GO:0003674,GO:0005488,GO:0005515,GO:0005575,GO:0005623,GO:0006457,GO:0008150,GO:0009987,GO:0030288,GO:0030313,GO:0031975,GO:0042597,GO:0044183,GO:0044464,GO:0061077	-	ko:K07346	-	-	-	-	ko00000,ko02035,ko02044,ko03110	-	-	-	PapD_C,PapD_N
ACT46001.1	198214.SF4372	0.0	1409.0	COG1966@1|root,COG1966@2|Bacteria,1MWF9@1224|Proteobacteria,1RMG4@1236|Gammaproteobacteria	1236|Gammaproteobacteria	T	Carbon starvation protein	cstA	GO:0005575,GO:0005623,GO:0005886,GO:0005887,GO:0006950,GO:0006974,GO:0007154,GO:0008150,GO:0009605,GO:0009987,GO:0009991,GO:0016020,GO:0016021,GO:0031224,GO:0031226,GO:0031667,GO:0031668,GO:0031669,GO:0033554,GO:0044425,GO:0044459,GO:0044464,GO:0050896,GO:0051716,GO:0071496,GO:0071944	-	ko:K06200	-	-	-	-	ko00000	-	-	-	CstA,CstA_5TM
ACT43040.2	199310.c1617	6.99e-32	115.0	2E2G4@1|root,32XK9@2|Bacteria,1N6AZ@1224|Proteobacteria,1SBA7@1236|Gammaproteobacteria,3XPUW@561|Escherichia	1236|Gammaproteobacteria	S	Glycine-zipper domain	ymgG	-	-	-	-	-	-	-	-	-	-	-	Gly-zipper_Omp,Gly-zipper_OmpA
ACT42381.1	469008.B21_00487	0.0	1770.0	COG3188@1|root,COG3188@2|Bacteria,1MUHE@1224|Proteobacteria,1RMPU@1236|Gammaproteobacteria,3XQTP@561|Escherichia	1236|Gammaproteobacteria	NU	Part of the sfmACDHF fimbrial operon. Could contribute to adhesion to various surfaces in specific environmental niches. Increases adhesion to eukaryotic T24 bladder epithelial cells in the absence of fim genes. Probably involved in the export and assembly of fimbrial subunits across the outer membrane	sfmD	GO:0003674,GO:0005215,GO:0005575,GO:0005623,GO:0006810,GO:0008150,GO:0009279,GO:0009297,GO:0009987,GO:0015267,GO:0015288,GO:0015473,GO:0016020,GO:0016043,GO:0019867,GO:0022607,GO:0022803,GO:0022829,GO:0022857,GO:0030030,GO:0030031,GO:0030312,GO:0030313,GO:0031975,GO:0043711,GO:0044085,GO:0044462,GO:0044464,GO:0051179,GO:0051234,GO:0055085,GO:0071840,GO:0071944	-	ko:K07347,ko:K07354	ko05133,map05133	-	-	-	ko00000,ko00001,ko02000,ko02035,ko02044	1.B.11.3	-	-	PapC_C,PapC_N,Usher
ACT43741.1	469008.B21_01877	4.33e-146	412.0	COG2717@1|root,COG2717@2|Bacteria,1RDUP@1224|Proteobacteria,1RS9K@1236|Gammaproteobacteria,3XMFR@561|Escherichia	1236|Gammaproteobacteria	C	Part of the MsrPQ system that repairs oxidized periplasmic proteins containing methionine sulfoxide residues (Met-O), using respiratory chain electrons. Thus protects these proteins from oxidative-stress damage caused by reactive species of oxygen and chlorine generated by the host defense mechanisms. MsrPQ is essential for the maintenance of envelope integrity under bleach stress, rescuing a wid…	msrQ	GO:0000166,GO:0003674,GO:0003824,GO:0005488,GO:0005575,GO:0005623,GO:0005886,GO:0005887,GO:0006807,GO:0008150,GO:0008152,GO:0009987,GO:0010181,GO:0016020,GO:0016021,GO:0016491,GO:0016679,GO:0019538,GO:0020037,GO:0030091,GO:0031224,GO:0031226,GO:0032553,GO:0036094,GO:0043167,GO:0043168,GO:0043170,GO:0044237,GO:0044238,GO:0044260,GO:0044267,GO:0044425,GO:0044459,GO:0044464,GO:0046906,GO:0048037,GO:…	-	ko:K17247	-	-	-	-	ko00000	-	-	-	Ferric_reduct
ACT43389.1	469008.B21_01522	2e-89	261.0	2CAXP@1|root,31HHM@2|Bacteria,1N2ZI@1224|Proteobacteria,1SB8W@1236|Gammaproteobacteria,3XQZ1@561|Escherichia	1236|Gammaproteobacteria	S	Phage antitermination protein Q	Q	-	-	-	-	-	-	-	-	-	-	-	Phage_antitermQ
ACT45402.1	469008.B21_03551	6.56e-188	523.0	COG3711@1|root,COG3711@2|Bacteria,1NHN8@1224|Proteobacteria,1RR9W@1236|Gammaproteobacteria,3XR5Z@561|Escherichia	1236|Gammaproteobacteria	K	Mediates the positive regulation of the beta-glucoside (bgl) operon by functioning as a transcriptional antiterminator. This is an RNA-binding protein that recognizes a specific sequence located just upstream of two termination sites within the operon	bglG	GO:0003674,GO:0003676,GO:0003723,GO:0005488,GO:0097159,GO:1901363	-	ko:K03488	-	-	-	-	ko00000,ko03000	-	-	-	CAT_RBD,PRD
ACT44809.1	469008.B21_02956	2.05e-109	315.0	COG3444@1|root,COG3444@2|Bacteria,1R4ES@1224|Proteobacteria,1RWA2@1236|Gammaproteobacteria,3XMC9@561|Escherichia	1236|Gammaproteobacteria	G	IIB component	agaB	-	-	ko:K10984	ko00052,ko02060,map00052,map02060	M00287	R08367	RC00017,RC03206	ko00000,ko00001,ko00002,ko01000,ko02000	4.A.6.1.5	-	iB21_1397.B21_02956,iEC55989_1330.EC55989_3558,iECBD_1354.ECBD_0602,iECB_1328.ECB_03005,iECD_1391.ECD_03005,iECIAI1_1343.ECIAI1_3288,iECIAI39_1322.ECIAI39_3639,iECO103_1326.ECO103_3885,iECO111_1330.ECO111_3962,iECO26_1355.ECO26_4243,iECSE_1348.ECSE_3424,iECW_1372.ECW_m3408,iEKO11_1354.EKO11_0579,iEcE24377_1341.EcE24377A_3620,iEcSMS35_1347.EcSMS35_3437,iEcolC_1368.EcolC_0560,iUMNK88_1353.UMNK88_38…	PTSIIB_sorb
ACT45710.1	316407.85676799	2.07e-36	125.0	2DW8T@1|root,33Z39@2|Bacteria,1NXYX@1224|Proteobacteria,1SQ8M@1236|Gammaproteobacteria	1236|Gammaproteobacteria	-	-	yjbL	-	-	-	-	-	-	-	-	-	-	-	-
ACT43311.1	469008.B21_01441	1.66e-178	503.0	COG4886@1|root,COG4886@2|Bacteria,1N5DI@1224|Proteobacteria,1SHWX@1236|Gammaproteobacteria	1236|Gammaproteobacteria	S	Leucine-rich repeat (LRR) protein	-	-	-	-	-	-	-	-	-	-	-	-	-
ACT45405.1	469008.B21_03554	1.44e-200	556.0	COG0581@1|root,COG0581@2|Bacteria,1MUWB@1224|Proteobacteria,1RPV9@1236|Gammaproteobacteria,3XM86@561|Escherichia	1236|Gammaproteobacteria	P	Phosphate transport system permease protein PstA	pstA	-	-	ko:K02038	ko02010,map02010	M00222	-	-	ko00000,ko00001,ko00002,ko02000	3.A.1.7	-	iJN746.PP_2658,iPC815.YPO4115,iYL1228.KPN_04131,iZ_1308.Z5217	BPD_transp_1
## 223 queries scanned
## Total time (seconds): 5.346226692199707
## Rate: 41.71 q/s
query	seed_ortholog	evalue	score	eggNOG_OGs	max_annot_lvl	COG_category	Description	Preferred_name	GOs	EC	KEGG_ko	KEGG_Pathway	KEGG_Module	KEGG_Reaction	KEGG_rclass	BRITE	KEGG_TC	CAZy	BiGG_Reaction	PFAMs
ACT41929.1	1440052.EAKF1_ch1401	1.11e-50	160.0	COG0268@1|root,COG0268@2|Bacteria,1MZ94@1224|Proteobacteria,1S9AI@1236|Gammaproteobacteria,3XPV1@561|Escherichia	1236|Gammaproteobacteria	J	Binds directly to 16S ribosomal RNA	rpsT	GO:0000028,GO:0003674,GO:0003676,GO:0003723,GO:0003735,GO:0004857,GO:0005198,GO:0005488,GO:0005575,GO:0005622,GO:0005623,GO:0005737,GO:0005829,GO:0005840,GO:0006412,GO:0006518,GO:0006807,GO:0006996,GO:0008073,GO:0008150,GO:0008152,GO:0009058,GO:0009059,GO:0009987,GO:0010467,GO:0015935,GO:0016043,GO:0019538,GO:0019843,GO:0022607,GO:0022613,GO:0022618,GO:0022626,GO:0022627,GO:0030234,GO:0032991,GO:…	-	ko:K02968	ko03010,map03010	M00178	-	-	br01610,ko00000,ko00001,ko00002,ko03011	-	-	-	Ribosomal_S20p
ACT41938.1	155864.EDL933_0032	1.52e-284	776.0	COG0505@1|root,COG0505@2|Bacteria,1MUB9@1224|Proteobacteria,1RMAW@1236|Gammaproteobacteria,3XMKS@561|Escherichia	1236|Gammaproteobacteria	F	Carbamoyl-phosphate synthetase glutamine chain	carA	GO:0000050,GO:0003674,GO:0003824,GO:0004088,GO:0005575,GO:0005622,GO:0005623,GO:0005737,GO:0005829,GO:0005951,GO:0006082,GO:0006139,GO:0006206,GO:0006207,GO:0006220,GO:0006221,GO:0006520,GO:0006525,GO:0006526,GO:0006541,GO:0006725,GO:0006753,GO:0006793,GO:0006796,GO:0006807,GO:0008150,GO:0008152,GO:0008652,GO:0009058,GO:0009064,GO:0009084,GO:0009112,GO:0009117,GO:0009165,GO:0009218,GO:0009220,GO:…	6.3.5.5	ko:K01956	ko00240,ko00250,ko01100,map00240,map00250,map01100	M00051	R00256,R00575,R01395,R10948,R10949	RC00002,RC00010,RC00043,RC02750,RC02798,RC03314	ko00000,ko00001,ko00002,ko01000	-	-	iAPECO1_1312.APECO1_1950,iUTI89_1310.UTI89_C0036,ic_1306.c0040	CPSase_sm_chain,GATase
ACT42189.1	199310.c0455	2.67e-290	794.0	COG1457@1|root,COG1457@2|Bacteria,1NS07@1224|Proteobacteria,1RNHG@1236|Gammaproteobacteria,3XQVP@561|Escherichia	1236|Gammaproteobacteria	F	Required for cytosine transport into the cell	codB	GO:0005575,GO:0005623,GO:0005886,GO:0016020,GO:0044464,GO:0071944	-	ko:K10974	-	-	-	-	ko00000,ko02000	2.A.39.1	-	iECW_1372.ECW_m0414,iEKO11_1354.EKO11_3506,iEcE24377_1341.EcE24377A_0360,iWFL_1372.ECW_m0414	Transp_cyt_pur
ACT42333.1	155864.EDL933_0559	2.1e-73	221.0	COG3093@1|root,COG3093@2|Bacteria,1N76J@1224|Proteobacteria,1SCYV@1236|Gammaproteobacteria,3XQ5N@561|Escherichia	1236|Gammaproteobacteria	K	sequence-specific DNA binding	ybaQ	-	-	ko:K21498	-	-	-	-	ko00000,ko02048	-	-	-	HTH_3
ACT42334.1	316407.85674623	0.0	1565.0	COG2217@1|root,COG2217@2|Bacteria,1MU08@1224|Proteobacteria,1RN2C@1236|Gammaproteobacteria,3XNB5@561|Escherichia	1236|Gammaproteobacteria	P	Belongs to the cation transport ATPase (P-type) (TC 3.A.3) family. Type IB subfamily	copA	GO:0000041,GO:0003674,GO:0003824,GO:0005215,GO:0005575,GO:0005623,GO:0005886,GO:0005887,GO:0006810,GO:0006811,GO:0006812,GO:0006825,GO:0006950,GO:0008150,GO:0008324,GO:0009636,GO:0009987,GO:0010035,GO:0010038,GO:0010272,GO:0010273,GO:0015075,GO:0015080,GO:0015318,GO:0015399,GO:0015405,GO:0015662,GO:0016020,GO:0016021,GO:0016462,GO:0016787,GO:0016817,GO:0016818,GO:0016887,GO:0017111,GO:0022804,GO:…	3.6.3.54	ko:K17686	ko01524,ko04016,map01524,map04016	-	R00086	RC00002	ko00000,ko00001,ko01000	3.A.3.5	-	iEC55989_1330.EC55989_0497,iECIAI1_1343.ECIAI1_0487,iECO103_1326.ECO103_0460,iECSE_1348.ECSE_0509,iECW_1372.ECW_m0557,iEKO11_1354.EKO11_3363,iWFL_1372.ECW_m0557	E1-E2_ATPase,HMA,Hydrolase
ACT42372.1	155864.EDL933_0608	3.07e-114	328.0	COG0041@1|root,COG0041@2|Bacteria,1RCWJ@1224|Proteobacteria,1S3VN@1236|Gammaproteobacteria,3XNQ8@561|Escherichia	1236|Gammaproteobacteria	F	Catalyzes the conversion of N5-carboxyaminoimidazole ribonucleotide (N5-CAIR) to 4-carboxy-5-aminoimidazole ribonucleotide (CAIR)	purE	GO:0003674,GO:0003824,GO:0004638,GO:0005488,GO:0005515,GO:0005575,GO:0005622,GO:0005623,GO:0005737,GO:0005829,GO:0006139,GO:0006163,GO:0006164,GO:0006725,GO:0006753,GO:0006793,GO:0006796,GO:0006807,GO:0008150,GO:0008152,GO:0009058,GO:0009117,GO:0009150,GO:0009152,GO:0009165,GO:0009259,GO:0009260,GO:0009987,GO:0016829,GO:0016830,GO:0016831,GO:0016853,GO:0016866,GO:0018130,GO:0019438,GO:0019637,GO:…	5.4.99.18	ko:K01588	ko00230,ko01100,ko01110,ko01130,map00230,map01100,map01110,map01130	M00048	R07405	RC01947	ko00000,ko00001,ko00002,ko01000	-	-	iETEC_1333.ETEC_0575,iJN746.PP_5336,iPC815.YPO3076,iUTI89_1310.UTI89_C0551	AIRC
ACT42471.1	1197719.A464_605	2.28e-44	143.0	COG1278@1|root,COG1278@2|Bacteria,1N6Q5@1224|Proteobacteria,1SCA7@1236|Gammaproteobacteria,3ZMIG@590|Salmonella	1236|Gammaproteobacteria	K	Ribonuclease B OB domain	cspE	GO:0001072,GO:0003674,GO:0003676,GO:0003677,GO:0003697,GO:0003723,GO:0003727,GO:0005488,GO:0005575,GO:0005622,GO:0005623,GO:0005737,GO:0005829,GO:0006355,GO:0008143,GO:0008150,GO:0009889,GO:0009890,GO:0009892,GO:0010468,GO:0010556,GO:0010558,GO:0010605,GO:0010629,GO:0019219,GO:0019222,GO:0031323,GO:0031324,GO:0031326,GO:0031327,GO:0031554,GO:0031564,GO:0043242,GO:0043244,GO:0044424,GO:0044444,GO:…	-	ko:K03704	-	-	-	-	ko00000,ko03000	-	-	iECW_1372.ECW_m0678,iWFL_1372.ECW_m0678	CSD
ACT42474.1	1440052.EAKF1_ch0835c	7.02e-36	122.0	COG1826@1|root,COG1826@2|Bacteria,1N7JK@1224|Proteobacteria,1SCGF@1236|Gammaproteobacteria,3XQ43@561|Escherichia	1236|Gammaproteobacteria	U	Part of the twin-arginine translocation (Tat) system that transports large folded proteins containing a characteristic twin-arginine motif in their signal peptide across membranes. TatE shares overlapping functions with TatA	tatE	-	-	ko:K03425	ko03060,ko03070,map03060,map03070	M00336	-	-	ko00000,ko00001,ko00002,ko02044	2.A.64	-	-	MttA_Hcf106
ACT42670.1	1440052.EAKF1_ch0668	2.55e-42	139.0	2E4GN@1|root,32ZBU@2|Bacteria,1N77S@1224|Proteobacteria,1SCDN@1236|Gammaproteobacteria,3XPWP@561|Escherichia	1236|Gammaproteobacteria	S	cellular response to DNA damage stimulus	ybiJ	GO:0006950,GO:0006974,GO:0008150,GO:0009987,GO:0033554,GO:0050896,GO:0051716	-	ko:K12151	-	-	-	-	ko00000,ko02048	-	-	-	DUF1471
ACT42704.1	155864.EDL933_0963	2.41e-84	249.0	29WPV@1|root,30IAT@2|Bacteria,1RE5M@1224|Proteobacteria,1S45I@1236|Gammaproteobacteria,3XPW2@561|Escherichia	1236|Gammaproteobacteria	S	Represses biofilm formation in M9C glu and LB glu media but not in M9C and LB media. Seems to act as a global regulator of several genes involved in catabolite repression and stress response and regulation of the uptake and export of signaling pathways. Could be involved the regulation of indole as well as uptake and export of AI-2 through a cAMP-dependent pathway	bssR	GO:0008150,GO:0010468,GO:0019222,GO:0043900,GO:0050789,GO:0050794,GO:0060255,GO:0065007,GO:1900190	-	ko:K19688	-	-	-	-	ko00000,ko02048	-	-	-	YliH
ACT42844.1	155864.EDL933_1211	1.72e-244	671.0	COG0167@1|root,COG0167@2|Bacteria,1MU7C@1224|Proteobacteria,1RMCP@1236|Gammaproteobacteria,3XNCA@561|Escherichia	1236|Gammaproteobacteria	F	Catalyzes the conversion of dihydroorotate to orotate with quinone as electron acceptor	pyrD	GO:0000166,GO:0003674,GO:0003824,GO:0004152,GO:0004158,GO:0005488,GO:0005575,GO:0005622,GO:0005623,GO:0005737,GO:0005829,GO:0005886,GO:0006139,GO:0006206,GO:0006207,GO:0006220,GO:0006221,GO:0006725,GO:0006753,GO:0006793,GO:0006796,GO:0006807,GO:0008150,GO:0008152,GO:0009058,GO:0009112,GO:0009117,GO:0009165,GO:0009218,GO:0009220,GO:0009259,GO:0009260,GO:0009987,GO:0010181,GO:0016020,GO:0016491,GO:…	1.3.5.2	ko:K00254	ko00240,ko01100,map00240,map01100	M00051	R01868	RC00051	ko00000,ko00001,ko00002,ko01000	-	-	iEC042_1314.EC042_1029,iECIAI39_1322.ECIAI39_2202,iECUMN_1333.ECUMN_1134,iEcSMS35_1347.EcSMS35_2174,iPC815.YPO1415,iYL1228.KPN_00974	DHO_dh
ACT42852.1	1440052.EAKF1_ch0513c	3.48e-33	114.0	COG3130@1|root,COG3130@2|Bacteria,1N761@1224|Proteobacteria,1SCIC@1236|Gammaproteobacteria	1236|Gammaproteobacteria	J	During stationary phase, converts 70S ribosomes to an inactive dimeric form (100S ribosomes)	rmf	GO:0003674,GO:0003676,GO:0003723,GO:0005488,GO:0005575,GO:0005622,GO:0005623,GO:0005737,GO:0006412,GO:0006417,GO:0006518,GO:0006807,GO:0006950,GO:0008135,GO:0008150,GO:0008152,GO:0009058,GO:0009059,GO:0009889,GO:0009890,GO:0009892,GO:0009987,GO:0010467,GO:0010468,GO:0010556,GO:0010558,GO:0010605,GO:0010608,GO:0010629,GO:0017148,GO:0019222,GO:0019538,GO:0031323,GO:0031324,GO:0031326,GO:0031327,GO:…	-	ko:K03812	-	-	-	-	ko00000,ko03009	-	-	-	RMF
ACT43147.1	316407.1742096	3.17e-71	214.0	COG0023@1|root,COG0023@2|Bacteria,1MZ8T@1224|Proteobacteria,1S929@1236|Gammaproteobacteria,3XPU0@561|Escherichia	1236|Gammaproteobacteria	J	cap-independent translational initiation of linear mRNA	yciH	GO:0001731,GO:0002181,GO:0002183,GO:0002188,GO:0002190,GO:0002192,GO:0003674,GO:0003676,GO:0003723,GO:0003729,GO:0003743,GO:0005488,GO:0005575,GO:0005622,GO:0005623,GO:0005737,GO:0006412,GO:0006413,GO:0006518,GO:0006807,GO:0008135,GO:0008150,GO:0008152,GO:0009058,GO:0009059,GO:0009987,GO:0010467,GO:0016043,GO:0019538,GO:0022607,GO:0022613,GO:0022618,GO:0032991,GO:0034622,GO:0034641,GO:0034645,GO:…	-	ko:K03113	ko03013,map03013	-	-	-	ko00000,ko00001,ko03012	-	-	-	SUI1
ACT43423.1	316407.1742630	1.08e-272	749.0	COG0477@1|root,COG2814@2|Bacteria,1MWFH@1224|Proteobacteria,1RPAT@1236|Gammaproteobacteria,3XNEU@561|Escherichia	1236|Gammaproteobacteria	P	transporter activity	ynfM	GO:0005575,GO:0005623,GO:0005886,GO:0016020,GO:0044464,GO:0071944	-	ko:K08224	-	-	-	-	ko00000,ko02000	2.A.1.36	-	-	MFS_1,Sugar_tr
ACT43674.1	469008.B21_01808	8.74e-280	765.0	COG0027@1|root,COG0027@2|Bacteria,1N3KA@1224|Proteobacteria,1RNTW@1236|Gammaproteobacteria,3XMXH@561|Escherichia	1236|Gammaproteobacteria	F	Involved in the de novo purine biosynthesis. Catalyzes the transfer of formate to 5-phospho-ribosyl-glycinamide (GAR), producing 5-phospho-ribosyl-N-formylglycinamide (FGAR). Formate is provided by PurU via hydrolysis of 10-formyl-tetrahydrofolate	purT	GO:0003674,GO:0003824,GO:0004644,GO:0005575,GO:0005622,GO:0005623,GO:0005737,GO:0005829,GO:0006139,GO:0006163,GO:0006164,GO:0006725,GO:0006753,GO:0006793,GO:0006796,GO:0006807,GO:0008150,GO:0008152,GO:0008776,GO:0009058,GO:0009117,GO:0009150,GO:0009152,GO:0009165,GO:0009259,GO:0009260,GO:0009987,GO:0016301,GO:0016310,GO:0016740,GO:0016741,GO:0016742,GO:0016772,GO:0016774,GO:0018130,GO:0019438,GO:…	2.1.2.2	ko:K08289	ko00230,ko00670,ko01100,ko01110,ko01130,map00230,map00670,map01100,map01110,map01130	M00048	R04325,R04326	RC00026,RC00197,RC01128	ko00000,ko00001,ko00002,ko01000	-	-	iSDY_1059.SDY_1135	ATP-grasp,Epimerase
ACT43919.1	469008.B21_02055	0.0	983.0	COG1299@1|root,COG1445@1|root,COG3925@1|root,COG1299@2|Bacteria,COG1445@2|Bacteria,COG3925@2|Bacteria,1MXFN@1224|Proteobacteria,1RMZC@1236|Gammaproteobacteria,3XN1D@561|Escherichia	1236|Gammaproteobacteria	G	Pts system fructose-specific	fruA	GO:0003674,GO:0003824,GO:0005215,GO:0005575,GO:0005623,GO:0005886,GO:0006810,GO:0008150,GO:0008643,GO:0009401,GO:0015144,GO:0016020,GO:0016740,GO:0016772,GO:0016773,GO:0022804,GO:0022857,GO:0034219,GO:0044464,GO:0051179,GO:0051234,GO:0055085,GO:0071702,GO:0071944,GO:0090563,GO:0090582	2.7.1.202	ko:K02768,ko:K02769,ko:K02770	ko00051,ko01100,ko01120,ko02060,map00051,map01100,map01120,map02060	M00273	R03232	RC00017,RC03206	ko00000,ko00001,ko00002,ko01000,ko02000	4.A.2.1	-	iEcSMS35_1347.EcSMS35_2314,iJN746.PP_0795,iSbBS512_1146.SbBS512_E0796	PTS_EIIC,PTS_IIB
ACT43920.1	155864.EDL933_3332	2.12e-226	623.0	COG1105@1|root,COG1105@2|Bacteria,1MVNW@1224|Proteobacteria,1RP6K@1236|Gammaproteobacteria,3XMTQ@561|Escherichia	1236|Gammaproteobacteria	F	Belongs to the carbohydrate kinase PfkB family	fruK	GO:0003674,GO:0003824,GO:0005575,GO:0005622,GO:0005623,GO:0005737,GO:0005829,GO:0005975,GO:0005996,GO:0006000,GO:0006001,GO:0006793,GO:0006796,GO:0008150,GO:0008152,GO:0008443,GO:0008662,GO:0009056,GO:0009987,GO:0016052,GO:0016301,GO:0016310,GO:0016740,GO:0016772,GO:0016773,GO:0019200,GO:0019318,GO:0019320,GO:0044237,GO:0044238,GO:0044262,GO:0044281,GO:0044282,GO:0044424,GO:0044444,GO:0044464,GO:…	2.7.1.11,2.7.1.56	ko:K00882,ko:K16370	ko00010,ko00030,ko00051,ko00052,ko00680,ko01100,ko01110,ko01120,ko01130,ko01200,ko01230,map00010,map00030,map00051,map00052,map00680,map01100,map01110,map01120,map01130,map01200,map01230	M00001,M00345	R00756,R02071,R03236,R03237,R03238,R03239,R04779	RC00002,RC00017	ko00000,ko00001,ko00002,ko01000	-	-	iAF1260.b2168,iAPECO1_1312.APECO1_4386,iB21_1397.B21_02056,iEC042_1314.EC042_2401,iEC55989_1330.EC55989_2421,iECABU_c1320.ECABU_c24990,iECBD_1354.ECBD_1490,iECB_1328.ECB_02097,iECDH10B_1368.ECDH10B_2325,iECDH1ME8569_1439.ECDH1ME8569_2104,iECD_1391.ECD_02097,iECED1_1282.ECED1_2616,iECH74115_1262.ECH74115_3304,iECIAI1_1343.ECIAI1_2248,iECIAI39_1322.ECIAI39_2308,iECNA114_1301.ECNA114_2259,iECO103_13…	PfkB
ACT43921.1	469008.B21_02057	7.43e-257	706.0	COG1925@1|root,COG4668@1|root,COG1925@2|Bacteria,COG4668@2|Bacteria,1MVP6@1224|Proteobacteria,1RQP4@1236|Gammaproteobacteria,3XMPF@561|Escherichia	1236|Gammaproteobacteria	G	The phosphoenolpyruvate-dependent sugar phosphotransferase system (sugar PTS), a major carbohydrate active transport system, catalyzes the phosphorylation of incoming sugar substrates concomitantly with their translocation across the cell membrane. The enzyme II FruAB PTS system is involved in fructose transport	fruB	GO:0003674,GO:0003824,GO:0005215,GO:0005353,GO:0005575,GO:0005623,GO:0005886,GO:0006810,GO:0008150,GO:0008643,GO:0008645,GO:0008982,GO:0009401,GO:0015144,GO:0015145,GO:0015149,GO:0015749,GO:0015755,GO:0016020,GO:0016740,GO:0016772,GO:0016773,GO:0019897,GO:0019898,GO:0022804,GO:0022857,GO:0022877,GO:0032445,GO:0034219,GO:0044425,GO:0044459,GO:0044464,GO:0051119,GO:0051179,GO:0051234,GO:0055085,GO:…	2.7.1.202	ko:K02768,ko:K11183	ko00051,ko01100,ko01120,ko02060,map00051,map01100,map01120,map02060	M00273	R03232	RC00017,RC03206	ko00000,ko00001,ko00002,ko01000,ko02000	4.A.2.1	-	iSBO_1134.SBO_2155,iSbBS512_1146.SbBS512_E0794	PTS-HPr,PTS_EIIA_2
ACT44060.1	1440052.EAKF1_ch3660	5.37e-107	309.0	COG1286@1|root,COG1286@2|Bacteria,1NF4G@1224|Proteobacteria,1RQ58@1236|Gammaproteobacteria,3XNHX@561|Escherichia	1236|Gammaproteobacteria	S	colicin V production	cvpA	GO:0005575,GO:0005623,GO:0005886,GO:0008150,GO:0008152,GO:0009058,GO:0009403,GO:0009404,GO:0009987,GO:0016020,GO:0019748,GO:0044237,GO:0044249,GO:0044464,GO:0044550,GO:0071944	-	ko:K03558	-	-	-	-	ko00000	-	-	-	Colicin_V
ACT44089.1	1440052.EAKF1_ch3629	1.14e-62	191.0	COG3691@1|root,COG3691@2|Bacteria,1N0DI@1224|Proteobacteria,1S91T@1236|Gammaproteobacteria,3XPUF@561|Escherichia	1236|Gammaproteobacteria	S	Protein of unknown function (DUF406)	yfcZ	GO:0005575,GO:0005622,GO:0005623,GO:0005737,GO:0005829,GO:0044424,GO:0044444,GO:0044464	-	-	-	-	-	-	-	-	-	-	DUF406
ACT44209.1	316407.1805557	7.9e-288	788.0	COG2233@1|root,COG2233@2|Bacteria,1MUN9@1224|Proteobacteria,1RRK5@1236|Gammaproteobacteria,3XMK3@561|Escherichia	1236|Gammaproteobacteria	F	permease	uraA	GO:0003674,GO:0005215,GO:0005350,GO:0005575,GO:0005623,GO:0005886,GO:0005887,GO:0006139,GO:0006206,GO:0006208,GO:0006212,GO:0006725,GO:0006807,GO:0006810,GO:0006855,GO:0008150,GO:0008152,GO:0009056,GO:0009112,GO:0009987,GO:0015205,GO:0015210,GO:0015238,GO:0015851,GO:0015855,GO:0015857,GO:0015893,GO:0016020,GO:0016021,GO:0017144,GO:0019860,GO:0022857,GO:0031224,GO:0031226,GO:0034641,GO:0042221,GO:…	-	ko:K02824,ko:K09016	-	-	-	-	ko00000,ko02000	2.A.40.1.1,2.A.40.1.2,2.A.40.1.3	-	iECO103_1326.ECO103_1052,iSFxv_1172.SFxv_2795,iS_1188.S2690	Xan_ur_permease
ACT44211.1	199310.c3017	9.02e-256	700.0	COG0150@1|root,COG0150@2|Bacteria,1MURG@1224|Proteobacteria,1RNZZ@1236|Gammaproteobacteria,3XP9U@561|Escherichia	1236|Gammaproteobacteria	F	Phosphoribosylformylglycinamidine cyclo-ligase	purM	GO:0003674,GO:0003824,GO:0004641,GO:0005575,GO:0005622,GO:0005623,GO:0005737,GO:0005829,GO:0006139,GO:0006163,GO:0006164,GO:0006725,GO:0006753,GO:0006793,GO:0006796,GO:0006807,GO:0008150,GO:0008152,GO:0009058,GO:0009117,GO:0009150,GO:0009152,GO:0009165,GO:0009259,GO:0009260,GO:0009987,GO:0016874,GO:0016879,GO:0016882,GO:0018130,GO:0019438,GO:0019637,GO:0019693,GO:0034641,GO:0034654,GO:0044237,GO:…	6.3.3.1	ko:K01933	ko00230,ko01100,ko01110,ko01130,map00230,map01100,map01110,map01130	M00048	R04208	RC01100	ko00000,ko00001,ko00002,ko01000	-	-	iECSF_1327.ECSF_2340	AIRS,AIRS_C
ACT44212.1	198214.SF2544	2.62e-152	427.0	COG0299@1|root,COG0299@2|Bacteria,1MWN1@1224|Proteobacteria,1RMHS@1236|Gammaproteobacteria	1236|Gammaproteobacteria	F	Catalyzes the transfer of a formyl group from 10- formyltetrahydrofolate to 5-phospho-ribosyl-glycinamide (GAR), producing 5-phospho-ribosyl-N-formylglycinamide (FGAR) and tetrahydrofolate	purN	GO:0003674,GO:0003824,GO:0004644,GO:0005575,GO:0005622,GO:0005623,GO:0005737,GO:0005829,GO:0006950,GO:0006974,GO:0008150,GO:0009987,GO:0016740,GO:0016741,GO:0016742,GO:0033554,GO:0044424,GO:0044444,GO:0044464,GO:0050896,GO:0051716	2.1.2.2	ko:K11175	ko00230,ko00670,ko01100,ko01110,ko01130,map00230,map00670,map01100,map01110,map01130	M00048	R04325,R04326	RC00026,RC00197,RC01128	ko00000,ko00001,ko00002,ko01000	-	-	iAF1260.b2500,iBWG_1329.BWG_2264,iECDH10B_1368.ECDH10B_2666,iECDH1ME8569_1439.ECDH1ME8569_2426,iEcDH1_1363.EcDH1_1169,iJO1366.b2500,iJR904.b2500,iY75_1357.Y75_RS13050	Formyl_trans_N
ACT44245.1	155864.EDL933_3696	1.76e-191	531.0	COG0483@1|root,COG0483@2|Bacteria,1MUQT@1224|Proteobacteria,1RNME@1236|Gammaproteobacteria,3XNR1@561|Escherichia	1236|Gammaproteobacteria	G	inositol metabolic process	suhB	GO:0000287,GO:0003674,GO:0003824,GO:0005488,GO:0005575,GO:0005622,GO:0005623,GO:0005737,GO:0005829,GO:0005975,GO:0006020,GO:0006066,GO:0006793,GO:0006796,GO:0007154,GO:0007165,GO:0008150,GO:0008152,GO:0008934,GO:0009056,GO:0009987,GO:0016311,GO:0016787,GO:0016788,GO:0016791,GO:0019637,GO:0019751,GO:0023052,GO:0031403,GO:0031420,GO:0042578,GO:0043167,GO:0043169,GO:0043647,GO:0044237,GO:0044238,GO:…	3.1.3.25	ko:K01092	ko00521,ko00562,ko01100,ko04070,map00521,map00562,map01100,map04070	M00131	R01185,R01186,R01187	RC00078	ko00000,ko00001,ko00002,ko01000	-	-	iECP_1309.ECP_2538,iPC815.YPO2899	Inositol_P
ACT44292.1	155864.EDL933_3744	5.91e-85	250.0	COG3445@1|root,COG3445@2|Bacteria,1RDRB@1224|Proteobacteria,1S45G@1236|Gammaproteobacteria,3XPJB@561|Escherichia	1236|Gammaproteobacteria	S	Acts as a radical domain for damaged PFL and possibly other radical proteins	grcA	GO:0003674,GO:0003824,GO:0005575,GO:0005622,GO:0005623,GO:0005737,GO:0005829,GO:0006082,GO:0006520,GO:0006566,GO:0006567,GO:0006807,GO:0008150,GO:0008152,GO:0008861,GO:0009056,GO:0009063,GO:0009066,GO:0009068,GO:0009987,GO:0016054,GO:0016407,GO:0016408,GO:0016453,GO:0016740,GO:0016746,GO:0016747,GO:0019752,GO:0043436,GO:0044237,GO:0044238,GO:0044248,GO:0044281,GO:0044282,GO:0044424,GO:0044444,GO:…	-	ko:K06866	-	-	-	-	ko00000	-	-	iSF_1195.SF2641,iSFxv_1172.SFxv_2898,iS_1188.S2814	Gly_radical
ACT44609.1	1440052.EAKF1_ch3029c	1.85e-62	191.0	COG2924@1|root,COG2924@2|Bacteria,1MZ2V@1224|Proteobacteria,1S964@1236|Gammaproteobacteria,3XPVI@561|Escherichia	1236|Gammaproteobacteria	CO	Could be a mediator in iron transactions between iron acquisition and iron-requiring processes, such as synthesis and or repair of Fe-S clusters in biosynthetic enzymes	yggX	GO:0005575,GO:0005622,GO:0005623,GO:0005737,GO:0005829,GO:0006950,GO:0006979,GO:0008150,GO:0009987,GO:0033554,GO:0034599,GO:0042221,GO:0044424,GO:0044444,GO:0044464,GO:0050896,GO:0051716,GO:0070887	-	-	-	-	-	-	-	-	-	-	Iron_traffic
ACT44739.1	1005994.GTGU_04164	4.94e-40	132.0	COG0828@1|root,COG0828@2|Bacteria,1MZCC@1224|Proteobacteria,1S8QZ@1236|Gammaproteobacteria	1236|Gammaproteobacteria	J	Belongs to the bacterial ribosomal protein bS21 family	rpsU	GO:0000028,GO:0003674,GO:0003735,GO:0005198,GO:0005575,GO:0005622,GO:0005623,GO:0005737,GO:0005829,GO:0005840,GO:0006412,GO:0006518,GO:0006807,GO:0006996,GO:0008150,GO:0008152,GO:0009058,GO:0009059,GO:0009987,GO:0010467,GO:0015935,GO:0016043,GO:0019538,GO:0022607,GO:0022613,GO:0022618,GO:0022626,GO:0022627,GO:0032991,GO:0034622,GO:0034641,GO:0034645,GO:0042254,GO:0042255,GO:0042274,GO:0043043,GO:…	-	ko:K02970	ko03010,map03010	M00178	-	-	br01610,ko00000,ko00001,ko00002,ko03011	-	-	-	Ribosomal_S21
ACT44836.1	198214.SF3206	1.96e-54	170.0	COG0184@1|root,COG0184@2|Bacteria,1MZ2W@1224|Proteobacteria,1S8U6@1236|Gammaproteobacteria	1236|Gammaproteobacteria	J	Forms an intersubunit bridge (bridge B4) with the 23S rRNA of the 50S subunit in the ribosome	rpsO	GO:0000028,GO:0003674,GO:0003676,GO:0003723,GO:0003735,GO:0005198,GO:0005488,GO:0005575,GO:0005622,GO:0005623,GO:0005737,GO:0005829,GO:0005840,GO:0006139,GO:0006378,GO:0006396,GO:0006397,GO:0006412,GO:0006518,GO:0006725,GO:0006807,GO:0006996,GO:0008150,GO:0008152,GO:0009058,GO:0009059,GO:0009987,GO:0010467,GO:0015935,GO:0016043,GO:0016070,GO:0016071,GO:0019538,GO:0019843,GO:0022607,GO:0022613,GO:…	-	ko:K02956	ko03010,map03010	M00178,M00179	-	-	br01610,ko00000,ko00001,ko00002,ko03011	-	-	-	Ribosomal_S15
ACT44902.1	469008.B21_03049	7.23e-38	128.0	2CAQ2@1|root,31NM5@2|Bacteria,1N52F@1224|Proteobacteria,1S957@1236|Gammaproteobacteria,3XPYP@561|Escherichia	1236|Gammaproteobacteria	S	cellular response to acidic pH	yhcN	GO:0000302,GO:0006950,GO:0006979,GO:0008150,GO:0009268,GO:0009628,GO:0009636,GO:0009987,GO:0010035,GO:0010447,GO:0033554,GO:0034599,GO:0034614,GO:0035690,GO:0042221,GO:0042493,GO:0042542,GO:0042710,GO:0044010,GO:0044011,GO:0044764,GO:0046677,GO:0050896,GO:0051703,GO:0051704,GO:0051716,GO:0070301,GO:0070887,GO:0071214,GO:0071236,GO:0071467,GO:0071468,GO:0090605,GO:0090609,GO:0097237,GO:0104004,GO:…	-	-	-	-	-	-	-	-	-	-	DUF1471
ACT44925.1	199310.c4029	1.47e-35	120.0	2E736@1|root,331MQ@2|Bacteria,1N88G@1224|Proteobacteria,1SD0T@1236|Gammaproteobacteria,3XR8B@561|Escherichia	1236|Gammaproteobacteria	S	Protein of unknown function (DUF2556)	yhdU	-	-	-	-	-	-	-	-	-	-	-	DUF2556
ACT44929.1	1114922.CIFAM_19_00050	6.33e-46	147.0	2CDN7@1|root,32RY2@2|Bacteria,1N0QR@1224|Proteobacteria,1S8YI@1236|Gammaproteobacteria,3WYRQ@544|Citrobacter	1236|Gammaproteobacteria	S	Protein involved in biological_process	yhdV	-	-	-	-	-	-	-	-	-	-	-	-
ACT45197.1	469008.B21_03348	3.08e-253	699.0	COG2223@1|root,COG2223@2|Bacteria,1MWC7@1224|Proteobacteria,1RY1W@1236|Gammaproteobacteria,3XP8V@561|Escherichia	1236|Gammaproteobacteria	P	Part of a nutrient-sensing regulatory network composed of the two-component regulatory systems BtsS BtsR and YpdA YpdB, and their respective target proteins, YjiY and YhjX	yhjX	GO:0005575,GO:0005623,GO:0005886,GO:0007154,GO:0008150,GO:0009605,GO:0009987,GO:0009991,GO:0016020,GO:0031667,GO:0031668,GO:0031669,GO:0044464,GO:0050896,GO:0051716,GO:0071496,GO:0071944	-	ko:K08177	-	-	-	-	ko00000,ko02000	2.A.1.11	-	-	MFS_1
ACT45205.1	155864.EDL933_4820	2.57e-60	186.0	COG2944@1|root,COG2944@2|Bacteria,1MZTT@1224|Proteobacteria,1S95K@1236|Gammaproteobacteria,3XPXQ@561|Escherichia	1236|Gammaproteobacteria	K	HTH-type transcriptional regulator YiaG	yiaG	-	-	ko:K07726	-	-	-	-	ko00000,ko03000	-	-	-	HTH_3
ACT45301.1	155864.EDL933_4908	7.77e-137	388.0	COG2860@1|root,COG2860@2|Bacteria,1R9H8@1224|Proteobacteria,1S00T@1236|Gammaproteobacteria,3XMVT@561|Escherichia	1236|Gammaproteobacteria	S	UPF0126 domain	yicG	GO:0005575,GO:0005623,GO:0005886,GO:0016020,GO:0044464,GO:0071944	-	-	-	-	-	-	-	-	-	-	UPF0126
ACT45310.1	155864.EDL933_4918	0.0	867.0	COG2233@1|root,COG2233@2|Bacteria,1MUN9@1224|Proteobacteria,1RMGW@1236|Gammaproteobacteria,3XNJJ@561|Escherichia	1236|Gammaproteobacteria	F	Specific, proton motive force-dependent high-affinity transporter for xanthine	xanP	GO:0003674,GO:0005215,GO:0005345,GO:0005575,GO:0005623,GO:0005886,GO:0005887,GO:0006810,GO:0006863,GO:0008150,GO:0015205,GO:0015851,GO:0016020,GO:0016021,GO:0022857,GO:0031224,GO:0031226,GO:0042906,GO:0042907,GO:0044425,GO:0044459,GO:0044464,GO:0051179,GO:0051234,GO:0055085,GO:0071702,GO:0071705,GO:0071944,GO:0072530,GO:1904823	-	ko:K03458,ko:K16345,ko:K16346	-	-	-	-	ko00000,ko02000	2.A.40,2.A.40.4.2,2.A.40.4.3	-	iG2583_1286.G2583_3536,iSDY_1059.SDY_4086	Xan_ur_permease
ACT45353.1	316407.85676370	9.37e-276	755.0	COG0477@1|root,COG2814@2|Bacteria,1N0VD@1224|Proteobacteria,1RN3X@1236|Gammaproteobacteria,3XPF0@561|Escherichia	1236|Gammaproteobacteria	EGP	Multidrug resistance protein D	emrD	GO:0005575,GO:0005623,GO:0005886,GO:0016020,GO:0044464,GO:0071944	-	ko:K07552,ko:K08154	-	-	-	-	ko00000,ko02000	2.A.1.2,2.A.1.2.9	-	-	MFS_1
ACT45387.1	198214.SF3754	0.0	951.0	COG3033@1|root,COG3033@2|Bacteria,1NG5U@1224|Proteobacteria,1RS6E@1236|Gammaproteobacteria	1236|Gammaproteobacteria	E	Belongs to the beta-eliminating lyase family	tnaA	GO:0003674,GO:0003824,GO:0005488,GO:0005515,GO:0005575,GO:0005623,GO:0006082,GO:0006520,GO:0006568,GO:0006569,GO:0006576,GO:0006586,GO:0006725,GO:0006807,GO:0008144,GO:0008150,GO:0008152,GO:0009034,GO:0009056,GO:0009063,GO:0009072,GO:0009074,GO:0009308,GO:0009310,GO:0009987,GO:0016043,GO:0016054,GO:0016829,GO:0016830,GO:0016846,GO:0019439,GO:0019752,GO:0019842,GO:0022607,GO:0030170,GO:0030955,GO:…	4.1.99.1	ko:K01667	ko00380,map00380	-	R00673	RC00209,RC00355	ko00000,ko00001,ko01000	-	-	ic_1306.c4631	Beta_elim_lyase
ACT45423.1	469008.B21_03572	6.5e-246	674.0	COG2502@1|root,COG2502@2|Bacteria,1MVWF@1224|Proteobacteria,1RN79@1236|Gammaproteobacteria,3XNFG@561|Escherichia	1236|Gammaproteobacteria	F	aspartate--ammonia ligase	asnA	GO:0003674,GO:0003824,GO:0004071,GO:0005488,GO:0005515,GO:0005575,GO:0005622,GO:0005623,GO:0005737,GO:0005829,GO:0006082,GO:0006520,GO:0006528,GO:0006529,GO:0006807,GO:0006950,GO:0006974,GO:0008150,GO:0008152,GO:0008652,GO:0009058,GO:0009066,GO:0009067,GO:0009987,GO:0016053,GO:0016211,GO:0016874,GO:0016879,GO:0016880,GO:0019752,GO:0032787,GO:0033554,GO:0034641,GO:0042802,GO:0043436,GO:0043603,GO:…	6.3.1.1	ko:K01914	ko00250,ko00460,ko01100,ko01110,ko01230,map00250,map00460,map01100,map01110,map01230	-	R00483	RC00010	ko00000,ko00001,ko01000	-	-	iAPECO1_1312.APECO1_2719,iECOK1_1307.ECOK1_4193,iECS88_1305.ECS88_4166,iUMN146_1321.UM146_18910,iUTI89_1310.UTI89_C4299	AsnA,tRNA-synt_2
ACT45587.1	155864.EDL933_5236	1.12e-150	423.0	COG0605@1|root,COG0605@2|Bacteria,1MVW2@1224|Proteobacteria,1RP7X@1236|Gammaproteobacteria,3XNVZ@561|Escherichia	1236|Gammaproteobacteria	P	radicals which are normally produced within the cells and which are toxic to biological systems	sodA	GO:0000302,GO:0000303,GO:0000305,GO:0003674,GO:0003676,GO:0003677,GO:0003824,GO:0004784,GO:0005488,GO:0005575,GO:0005622,GO:0005623,GO:0005737,GO:0005829,GO:0006801,GO:0006950,GO:0006979,GO:0008150,GO:0008152,GO:0009266,GO:0009268,GO:0009408,GO:0009628,GO:0009636,GO:0009987,GO:0010035,GO:0010038,GO:0010269,GO:0010447,GO:0016209,GO:0016491,GO:0016721,GO:0019430,GO:0030145,GO:0033554,GO:0034599,GO:…	1.15.1.1	ko:K04564	ko04013,ko04068,ko04146,ko04211,ko04212,ko04213,ko05016,map04013,map04068,map04146,map04211,map04212,map04213,map05016	-	-	-	ko00000,ko00001,ko01000	-	-	iE2348C_1286.E2348C_4213,iECSF_1327.ECSF_3769	Sod_Fe_C,Sod_Fe_N
ACT45606.1	1440052.EAKF1_ch1986c	7.58e-35	120.0	COG3074@1|root,COG3074@2|Bacteria,1MZJE@1224|Proteobacteria,1S8TG@1236|Gammaproteobacteria,3XPZA@561|Escherichia	1236|Gammaproteobacteria	D	Non-essential, abundant cell division factor that is required for proper Z-ring formation. It is recruited early to the divisome by direct interaction with FtsZ, stimulating Z-ring assembly and thereby promoting cell division earlier in the cell cycle. Its recruitment to the Z-ring requires functional FtsA or ZipA	zapB	GO:0000003,GO:0000910,GO:0003674,GO:0005488,GO:0005515,GO:0005575,GO:0005622,GO:0005623,GO:0005737,GO:0005829,GO:0007049,GO:0008150,GO:0009987,GO:0019954,GO:0022402,GO:0022414,GO:0032153,GO:0032505,GO:0042802,GO:0043093,GO:0044424,GO:0044444,GO:0044464,GO:0051301	-	ko:K09892	-	-	-	-	ko00000,ko03036	-	-	-	ZapB
ACT45675.1	316407.85676063	0.0	1035.0	COG0138@1|root,COG0138@2|Bacteria,1MUDQ@1224|Proteobacteria,1RMWS@1236|Gammaproteobacteria,3XNEK@561|Escherichia	1236|Gammaproteobacteria	F	Bifunctional purine biosynthesis protein PurH	purH	GO:0003674,GO:0003824,GO:0004643,GO:0005575,GO:0005622,GO:0005623,GO:0005737,GO:0005829,GO:0006139,GO:0006163,GO:0006164,GO:0006725,GO:0006753,GO:0006793,GO:0006796,GO:0006807,GO:0008150,GO:0008152,GO:0009058,GO:0009117,GO:0009150,GO:0009152,GO:0009165,GO:0009259,GO:0009260,GO:0009987,GO:0016740,GO:0016741,GO:0016742,GO:0018130,GO:0019438,GO:0019637,GO:0019693,GO:0034641,GO:0034654,GO:0044237,GO:…	2.1.2.3,3.5.4.10	ko:K00602	ko00230,ko00670,ko01100,ko01110,ko01130,ko01523,map00230,map00670,map01100,map01110,map01130,map01523	M00048	R01127,R04560	RC00026,RC00263,RC00456	ko00000,ko00001,ko00002,ko01000,ko04147	-	-	iEcHS_1320.EcHS_A4240,iPC815.YPO3728	AICARFT_IMPCHas,MGS
ACT45689.1	155864.EDL933_5361	3.67e-14	68.2	2CXU3@1|root,32T2M@2|Bacteria,1MZI0@1224|Proteobacteria,1SAZ2@1236|Gammaproteobacteria,3XQ1Q@561|Escherichia	1236|Gammaproteobacteria	S	extracellular polysaccharide metabolic process	yjbE	GO:0000271,GO:0005975,GO:0005976,GO:0008150,GO:0008152,GO:0009058,GO:0009059,GO:0009987,GO:0016051,GO:0033692,GO:0034637,GO:0034645,GO:0043170,GO:0044237,GO:0044238,GO:0044249,GO:0044260,GO:0044262,GO:0044264,GO:0045226,GO:0046379,GO:0071704,GO:1901576	-	-	-	-	-	-	-	-	-	-	YjbE
ACT45896.1	469008.B21_04072	0.0	919.0	COG1263@1|root,COG1264@1|root,COG1263@2|Bacteria,COG1264@2|Bacteria,1MVVJ@1224|Proteobacteria,1RMYB@1236|Gammaproteobacteria,3XM3T@561|Escherichia	1236|Gammaproteobacteria	G	PTS system, trehalose-specific	treB	GO:0003674,GO:0003824,GO:0005215,GO:0005575,GO:0005623,GO:0005886,GO:0006810,GO:0008150,GO:0008643,GO:0009401,GO:0015144,GO:0015766,GO:0015771,GO:0015772,GO:0016020,GO:0016740,GO:0016772,GO:0016773,GO:0022804,GO:0022857,GO:0034219,GO:0044464,GO:0051179,GO:0051234,GO:0055085,GO:0071702,GO:0071944,GO:0090563,GO:0090589	2.7.1.201	ko:K02818,ko:K02819	ko00500,ko02060,map00500,map02060	M00270	R02780	RC00017,RC03206	ko00000,ko00001,ko00002,ko01000,ko02000	4.A.1.2.13,4.A.1.2.4,4.A.1.2.8	-	iECABU_c1320.ECABU_c48060,ic_1306.c5339	PTS_EIIB,PTS_EIIC
ACT45900.1	155864.EDL933_5594	1.11e-106	307.0	COG1781@1|root,COG1781@2|Bacteria,1RB7J@1224|Proteobacteria,1S2BM@1236|Gammaproteobacteria,3XNQ2@561|Escherichia	1236|Gammaproteobacteria	F	Involved in allosteric regulation of aspartate carbamoyltransferase	pyrI	GO:0003674,GO:0003824,GO:0004070,GO:0005488,GO:0006139,GO:0006220,GO:0006221,GO:0006725,GO:0006753,GO:0006793,GO:0006796,GO:0006807,GO:0008150,GO:0008152,GO:0008270,GO:0009058,GO:0009117,GO:0009165,GO:0009218,GO:0009220,GO:0009259,GO:0009260,GO:0009987,GO:0016740,GO:0016741,GO:0016743,GO:0018130,GO:0019438,GO:0019637,GO:0019693,GO:0034641,GO:0034654,GO:0043167,GO:0043169,GO:0044237,GO:0044238,GO:…	-	ko:K00610	ko00240,ko00250,ko01100,map00240,map00250,map01100	M00051	R01397	RC00064,RC02850	ko00000,ko00001,ko00002	-	-	-	PyrI,PyrI_C
ACT45901.1	155864.EDL933_5595	7.36e-222	612.0	COG0540@1|root,COG0540@2|Bacteria,1MWAB@1224|Proteobacteria,1RPSV@1236|Gammaproteobacteria,3XMRZ@561|Escherichia	1236|Gammaproteobacteria	F	Belongs to the ATCase OTCase family	pyrB	GO:0003674,GO:0003824,GO:0004070,GO:0005488,GO:0005515,GO:0005575,GO:0005622,GO:0005623,GO:0005737,GO:0005829,GO:0006139,GO:0006220,GO:0006221,GO:0006725,GO:0006753,GO:0006793,GO:0006796,GO:0006807,GO:0008150,GO:0008152,GO:0009058,GO:0009117,GO:0009165,GO:0009218,GO:0009220,GO:0009259,GO:0009260,GO:0009987,GO:0016740,GO:0016741,GO:0016743,GO:0018130,GO:0019438,GO:0019637,GO:0019693,GO:0034641,GO:…	2.1.3.2	ko:K00609	ko00240,ko00250,ko01100,map00240,map00250,map01100	M00051	R01397	RC00064,RC02850	ko00000,ko00001,ko00002,ko01000	-	-	iZ_1308.Z5856	OTCace,OTCace_N
ACT45902.1	199310.c5502	5.28e-28	100.0	2EIE0@1|root,33C5D@2|Bacteria,1NKR5@1224|Proteobacteria,1SGCH@1236|Gammaproteobacteria	1236|Gammaproteobacteria	F	operon leader peptide	pyrL	GO:0006139,GO:0006206,GO:0006220,GO:0006221,GO:0006355,GO:0006725,GO:0006753,GO:0006793,GO:0006796,GO:0006807,GO:0008150,GO:0008152,GO:0009058,GO:0009112,GO:0009117,GO:0009165,GO:0009889,GO:0009987,GO:0010468,GO:0010556,GO:0018130,GO:0019219,GO:0019222,GO:0019438,GO:0019637,GO:0019856,GO:0031323,GO:0031326,GO:0031554,GO:0031555,GO:0034641,GO:0034654,GO:0043244,GO:0044237,GO:0044238,GO:0044249,GO:…	-	-	-	-	-	-	-	-	-	-	PyrBI_leader
## 46 queries scanned
## Total time (seconds): 6.127010822296143
## Rate: 7.51 q/s
