# Supplementary material for: A short peptide derived from late embryogenesis abundant proteins enhances acid tolerance in Escherichia coli via modulation of two‐component regulatory systems
Source: FEBS J. 2025 Sep 27;293(3):781–805. doi: 10.1111/febs.70268 (PMC12871917; doi:10.1111/febs.70268)
Supplement: Supplementary file 3 — Table S3. Summary of gene ontology clustering for the differentially expressed gene (DEG) sets. [file FEBS-293-781-s004.xlsx]

## Sheet: Table S3A
ID	Description	GeneRatio	BgRatio	pvalue	p.adjust	qvalue	geneID	Count	mean_log2FC	log10FDR	Biological_Process
GO:0090605	submerged biofilm formation	13/108	66/3324	1.05573e-07	2.06456e-05	1.99051e-05	946104/947503/945606/945604/945407/947522/944828/946049/945522/948841/946047/944835/947835	13	2.03304	4.68517
GO:0043711	pilus organization	12/108	57/3324	1.55865e-07	2.06456e-05	1.99051e-05	945367/944819/945407/947522/944828/946049/945522/945711/948843/948841/946047/944835	12	2.52672	4.68517
GO:0043708	cell adhesion involved in biofilm formation	11/108	48/3324	2.10929e-07	2.06456e-05	1.99051e-05	947503/945606/945604/945407/947522/944828/946049/945522/948841/946047/944835	11	2.45039	4.68517
GO:0007155	cell adhesion	12/108	59/3324	2.33619e-07	2.06456e-05	1.99051e-05	947503/945606/944819/945604/945407/947522/944828/946049/945522/948841/946047/944835	12	2.4172	4.68517
GO:0008643	carbohydrate transport	17/108	124/3324	2.7688e-07	2.06456e-05	1.99051e-05	949083/946704/945355/949039/945596/947924/948091/947575/944820/948538/948092/945889/948093/948366/946672/946677/948761	17	1.72131	4.68517
GO:0031589	cell-substrate adhesion	11/108	50/3324	3.30189e-07	2.06456e-05	1.99051e-05	947503/945606/945604/945407/947522/944828/946049/945522/948841/946047/944835	11	2.45039	4.68517
GO:0042710	biofilm formation	16/108	113/3324	4.11085e-07	2.06456e-05	1.99051e-05	946104/945596/947503/945606/945604/945407/947522/944828/946049/945522/948841/946047/944835/948991/947835/948534	16	1.86461	4.68517
GO:0098630	aggregation of unicellular organisms	16/108	113/3324	4.11085e-07	2.06456e-05	1.99051e-05	946104/945596/947503/945606/945604/945407/947522/944828/946049/945522/948841/946047/944835/948991/947835/948534	16	1.86461	4.68517
GO:0098743	cell aggregation	16/108	113/3324	4.11085e-07	2.06456e-05	1.99051e-05	946104/945596/947503/945606/945604/945407/947522/944828/946049/945522/948841/946047/944835/948991/947835/948534	16	1.86461	4.68517
GO:0044010	single-species biofilm formation	15/108	108/3324	1.26812e-06	5.21081e-05	5.02393e-05	946104/945596/947503/945604/945407/947522/944828/946049/945522/948841/946047/944835/948991/947835/948534	15	1.79141	4.28309
GO:0051703	biological process involved in intraspecies interaction between organisms	15/108	108/3324	1.26812e-06	5.21081e-05	5.02393e-05	946104/945596/947503/945604/945407/947522/944828/946049/945522/948841/946047/944835/948991/947835/948534	15	1.79141	4.28309
GO:0090609	single-species submerged biofilm formation	11/108	61/3324	2.73752e-06	0.000103113	9.94151e-05	946104/947503/945407/947522/944828/946049/945522/948841/946047/944835/947835	11	1.88409	3.98669
GO:0043709	cell adhesion involved in single-species biofilm formation	9/108	43/3324	6.47004e-06	0.000224958	0.00021689	947503/945407/947522/944828/946049/945522/948841/946047/944835	9	2.36108	3.6479
GO:0071702	organic substance transport	33/108	479/3324	9.72254e-06	0.000313899	0.000302641	949083/946704/945355/949039/948807/945596/944968/948175/948063/947148/947924/948091/945138/947575/948064/944820/948538/948092/948914/945810/947145/945889/947354/945518/945443/948093/945711/948366/946672/946978/944994/946677/948761	33	1.93114	3.50321
GO:0030030	cell projection organization	12/108	86/3324	1.52784e-05	0.000460389	0.000443878	945367/944819/945407/947522/944828/946049/945522/945711/948843/948841/946047/944835	12	2.52672	3.33687
GO:0034219	carbohydrate transmembrane transport	13/108	103/3324	2.01729e-05	0.000569886	0.000549447	949083/946704/945355/949039/947575/948538/948092/945889/948093/948366/946672/946677/948761	13	1.4146	3.24421
GO:0015772	oligosaccharide transport	5/108	18/3324	0.000201723	0.00536346	0.00517111	949083/948538/945889/948366/948761	5	1.613	2.27055
GO:0015766	disaccharide transport	4/108	15/3324	0.00109106	0.0273977	0.0264151	949083/948538/945889/948761	4	1.42839	1.56229
GO:0008645	hexose transmembrane transport	5/108	28/3324	0.00178504	0.0424652	0.0409422	945355/949039/948366/946672/946677	5	0.499226	1.37197
								246

## Sheet: Table S3B
ID	Description	GeneRatio	BgRatio	pvalue	p.adjust	qvalue	geneID	Count	mean_log2FC	log10FDR	Cellular_Component
GO:0009289	pilus	8/102	36/2907	2.33782e-05	0.000677968	0.000615216	945407/947522/944828/946049/945522/948841/946047/944835	8	2.32957	3.16879
GO:0042995	cell projection	8/102	63/2907	0.00136343	0.0197698	0.0179399	945407/947522/944828/946049/945522/948841/946047/944835	8	2.32957	1.704
								16

## Sheet: Table S3C
ID	Description	GeneRatio	BgRatio	pvalue	p.adjust	qvalue	geneID	Count	mean_log2FC	log10FDR	Molecular_Function
GO:0015144	carbohydrate transmembrane transporter activity	11/95	83/3222	2.28068e-05	0.00378593	0.00355306	949083/945355/949039/945596/948538/948092/945889/948093/946672/946677/948761	11	1.27924	2.42183
GO:0030246	carbohydrate binding	6/95	35/3222	0.000455835	0.0378343	0.0355071	945006/949083/948091/948538/947020/945407	6	2.97027	1.42211
								17
